# Supplementary material for: A Metabolic Profiling Strategy for the Dissection of Plant Defense against Fungal Pathogens
Source: PLoS One. 2014 Nov 4;9(11):e111930. doi: 10.1371/journal.pone.0111930 (PMC4219818; doi:10.1371/journal.pone.0111930)
Supplement: Data Set S2 — GC/MS spectra library. GC/MS mass spectra library (*.MSL) of identified metabolites of biological origin. The library can be visualized using the freely available software AMDIS (http://chemdata.nist.gov/mass-spc/amdis/downloads/). Information on the retention times and analytical conditions are provided. The library should be downloaded and then viewed by selecting “Build one library” under the “Library” tab of the software. (MSL) [file pone.0111930.s008.msl]

NAME:Fumarate
COMMENT: HP-5MS ultra inert (UI) capillary column (30 m x 250 micro-m I.D, 0.25 ?m film thickness; Agilent Technologies Inc.). Helium was used as the carrier gas at a constant flow rate of 1 ml min-1. The temperature of the oven was initially 70oC stable for 5 min, followed by a 5oC min-1 increase to 310oC and finally stable for 1 min
CASNO:Fumarate
RT:22.916
SOURCE:C:\NIST08\AMDIS32\PLoS_ONE.MSL
NUM PEAKS:  109 
( 51    2) ( 52    2) ( 53   23) ( 54   11) ( 55    9) 
( 56    1) ( 57    4) ( 58   21) ( 59   20) ( 60    5) 
( 61   20) ( 62    1) ( 63    1) ( 64    1) ( 66    7) 
( 67    4) ( 68    8) ( 69   11) ( 70    3) ( 71    4) 
( 72   10) ( 73  361) ( 74   37) ( 75  174) ( 76   13) 
( 77    8) ( 78    1) ( 81    3) ( 82    6) ( 83   53) 
( 84   27) ( 85   11) ( 86    2) ( 87    2) ( 89    4) 
( 93    1) ( 97    2) ( 98    7) ( 99    7) (100    2) 
(101    2) (102    1) (103    5) (104    1) (105    2) 
(108    1) (111    2) (113   10) (114    1) (115   48) 
(116    7) (117   11) (118    2) (119    5) (120    1) 
(126    9) (127   17) (128    9) (129    5) (130    1) 
(131   10) (132    5) (133   64) (134    9) (135    6) 
(136    1) (141    2) (142    5) (143  148) (144   18) 
(145    7) (146    1) (147  356) (148   56) (149   44) 
(150    5) (151    2) (155   28) (156    6) (157   20) 
(158    3) (159    4) (160    1) (161    1) (170    8) 
(171   10) (172    2) (173    4) (174    1) (176    1) 
(183    1) (185    1) (201    2) (202    1) (215    6) 
(216    1) (217   12) (218    3) (219    1) (230    1) 
(242    4) (243    1) (244    2) (245 1000) (246  203) 
(247   92) (248   13) (249    3) (259    1) 

NAME:L-Serine
COMMENT: HP-5MS ultra inert (UI) capillary column (30 m x 250 micro-m I.D, 0.25 ?m film thickness; Agilent Technologies Inc.). Helium was used as the carrier gas at a constant flow rate of 1 ml min-1. The temperature of the oven was initially 70oC stable for 5 min, followed by a 5oC min-1 increase to 310oC and finally stable for 1 min
CASNO:L-Serine
RT:23.440
SOURCE:C:\NIST08\AMDIS32\PLoS_ONE.MSL
NUM PEAKS:  55 
( 55   10) ( 57   11) ( 58   15) ( 59   42) ( 60    9) 
( 70   12) ( 72   17) ( 73  731) ( 74   63) ( 75  108) 
( 76   12) ( 79   30) ( 83    7) ( 85    7) ( 86    9) 
( 88    7) ( 99    6) (100  145) (101   24) (103   48) 
(114   24) (115   21) (116   80) (117   31) (118   16) 
(119    9) (130   19) (131   25) (132   56) (133   67) 
(134   14) (144   14) (146    9) (147  251) (148   54) 
(149   13) (172   14) (174   24) (188   78) (189   26) 
(190   16) (203   14) (204 1000) (205  179) (206   84) 
(207   11) (216   27) (218  565) (219  120) (220   47) 
(221    8) (278   51) (279   15) (280    9) (306   36) 

NAME:L-Threonine
COMMENT: HP-5MS ultra inert (UI) capillary column (30 m x 250 micro-m I.D, 0.25 ?m film thickness; Agilent Technologies Inc.). Helium was used as the carrier gas at a constant flow rate of 1 ml min-1. The temperature of the oven was initially 70oC stable for 5 min, followed by a 5oC min-1 increase to 310oC and finally stable for 1 min
CASNO:L-Threonine
RT:24.110
SOURCE:C:\NIST08\AMDIS32\PLoS_ONE.MSL
NUM PEAKS:  83 
( 56   13) ( 57   93) ( 58   17) ( 59   51) ( 60    7) 
( 61    9) ( 71    6) ( 72   22) ( 73 1000) ( 74   94) 
( 75  138) ( 76   10) ( 82    4) ( 84   10) ( 85    8) 
( 86   18) ( 87   11) ( 98    5) ( 99    6) (100   90) 
(101  186) (102   31) (103   23) (104    4) (112    4) 
(113    4) (114   37) (115   21) (116   10) (117  469) 
(118   55) (119   25) (128   65) (129   60) (130   52) 
(131   54) (132   49) (133   67) (134   13) (135    8) 
(142    4) (144    9) (145    3) (146   12) (147  230) 
(148   40) (149   24) (159   11) (160    9) (172   11) 
(173    2) (174   11) (175    3) (176    5) (177    6) 
(186   13) (187    3) (188    7) (190    5) (191   17) 
(202   41) (203   57) (204   22) (205    7) (216    8) 
(217    9) (218  621) (219  582) (220  144) (221   50) 
(222    8) (230   12) (231    5) (232    5) (248    5) 
(276    4) (291  237) (292  136) (293   48) (294   14) 
(320   35) (321   11) (322    5) 

NAME:b-Alanine
COMMENT: HP-5MS ultra inert (UI) capillary column (30 m x 250 micro-m I.D, 0.25 ?m film thickness; Agilent Technologies Inc.). Helium was used as the carrier gas at a constant flow rate of 1 ml min-1. The temperature of the oven was initially 70oC stable for 5 min, followed by a 5oC min-1 increase to 310oC and finally stable for 1 min
CASNO:b-Alanine
RT:24.976
SOURCE:C:\NIST08\AMDIS32\PLoS_ONE.MSL
NUM PEAKS:  27 
( 59  120) ( 73  702) ( 74   62) ( 86  226) ( 87   25) 
(100  135) (101   30) (117   36) (130   96) (131   58) 
(134   27) (146   61) (160   35) (172   27) (174 1000) 
(175  207) (176   97) (188   17) (232   65) (233   17) 
(248  772) (249  170) (250  107) (251   23) (288   27) 
(290  271) (291   71) 

NAME:Malate
COMMENT: HP-5MS ultra inert (UI) capillary column (30 m x 250 micro-m I.D, 0.25 ?m film thickness; Agilent Technologies Inc.). Helium was used as the carrier gas at a constant flow rate of 1 ml min-1. The temperature of the oven was initially 70oC stable for 5 min, followed by a 5oC min-1 increase to 310oC and finally stable for 1 min
CASNO:Malate
RT:26.416
SOURCE:C:\NIST08\AMDIS32\PLoS_ONE.MSL
NUM PEAKS:  91 
( 53    5) ( 54    2) ( 55   66) ( 56    4) ( 57    4) 
( 58   10) ( 59   38) ( 60    5) ( 61   10) ( 68    2) 
( 70    3) ( 71    5) ( 72   25) ( 73 1000) ( 74   86) 
( 75  132) ( 76    8) ( 85    4) ( 86    3) ( 89    3) 
( 99    6) (101   70) (102    8) (103    9) (115    8) 
(116   12) (117   37) (119    9) (129   13) (130    2) 
(131   42) (133  115) (134   17) (135   12) (136    1) 
(143   18) (144    3) (145    6) (146    2) (147  628) 
(148   96) (149   68) (150    8) (151    5) (157    3) 
(161    2) (171   26) (172    5) (175   65) (176   11) 
(177   16) (178    3) (185    2) (189   80) (190   84) 
(191   60) (192   15) (193    5) (203    9) (204    7) 
(205    5) (217   39) (218    7) (219    6) (221   16) 
(222    3) (223    2) (233  232) (234   47) (235   21) 
(236    2) (245  130) (246   25) (247   17) (248    3) 
(259    1) (260    3) (263   11) (265   28) (266    5) 
(267    2) (305   11) (306   17) (307   19) (308    6) 
(309    3) (319   13) (320    4) (335   43) (336   13) 
(337    7) 

NAME:L-Asparagine, N,N2-bis(trimethylsilyl)-, trimethylsilyl ester
CASNO:L-Asparagine
RI:
RW:
RT:30.373
COMMENT: HP-5MS ultra inert (UI) capillary column (30 m x 250 micro-m I.D, 0.25 ?m film thickness; Agilent Technologies Inc.). Helium was used as the carrier gas at a constant flow rate of 1 ml min-1. The temperature of the oven was initially 70oC stable for 5 min, followed by a 5oC min-1 increase to 310oC and finally stable for 1 min
SOURCE:C:\NIST08\AMDIS32\PLoS_ONE.MSL
NUM PEAKS:  179 
( 52    2) ( 53    1) ( 54    2) ( 55    8) ( 56    5) 
( 57    7) ( 58   16) ( 59   43) ( 60    9) ( 61   17) 
( 62    1) ( 63    1) ( 66    4) ( 67    1) ( 68    2) 
( 69    5) ( 70   16) ( 71    5) ( 72   37) ( 73 1000) 
( 74  133) ( 75  243) ( 76   19) ( 77   11) ( 80    1) 
( 82    2) ( 83    2) ( 84   13) ( 85    5) ( 86   12) 
( 87    5) ( 88    3) ( 89    3) ( 90    8) ( 91    3) 
( 96    1) ( 97    1) ( 98   15) ( 99    8) (100  152) 
(101   20) (102   18) (103   15) (104    2) (105    3) 
(106    1) (110    1) (111    1) (112    2) (113    5) 
(114   40) (115   58) (116  751) (117   95) (118   40) 
(119    7) (120    1) (125   14) (126    4) (127    3) 
(128   31) (129   12) (130   44) (131  118) (132  364) 
(133   89) (134   23) (135    6) (136    1) (137    1) 
(139    1) (140    5) (141  218) (142   40) (143   19) 
(144   26) (145    5) (146   14) (147  262) (148   45) 
(149   36) (150    5) (151    2) (153    3) (154    8) 
(155    1) (156    3) (157    3) (158    8) (159   69) 
(160   10) (161    5) (162    1) (163    3) (164    1) 
(168    1) (169   11) (170    4) (171    4) (172   26) 
(173    6) (174   12) (175    2) (176    3) (177    1) 
(185    1) (186    2) (187    1) (188  242) (189   46) 
(190   37) (191    6) (192    2) (197    1) (198    1) 
(199    6) (200    3) (201    4) (202   96) (203   22) 
(204   33) (205    7) (206    6) (207    1) (213   30) 
(214   14) (215   40) (216   28) (217   10) (218  118) 
(219   23) (220   12) (221    3) (222    1) (225    1) 
(227    1) (228    1) (229    7) (230    4) (231  516) 
(232  115) (233   48) (234    8) (235    2) (241    3) 
(242    7) (243   28) (244   12) (245   10) (246    3) 
(257    1) (258   50) (259   15) (260    6) (261    1) 
(262    3) (263    1) (264    1) (292    1) (293    1) 
(303    2) (304    1) (305    2) (306    1) (315    1) 
(316   13) (317    4) (318    2) (330    1) (331    3) 
(332    1) (333   36) (334   11) (335    5) (336    1) 
(348   30) (349    9) (350    5) (351    1) 

NAME:L-Phenylalanine
COMMENT: HP-5MS ultra inert (UI) capillary column (30 m x 250 micro-m I.D, 0.25 ?m film thickness; Agilent Technologies Inc.). Helium was used as the carrier gas at a constant flow rate of 1 ml min-1. The temperature of the oven was initially 70oC stable for 5 min, followed by a 5oC min-1 increase to 310oC and finally stable for 1 min
CASNO:L-Phenylalanine
RT:29.442
SOURCE:C:\NIST08\AMDIS32\PLoS_ONE.MSL
NUM PEAKS:  50 
( 58   14) ( 65   20) ( 73  669) ( 74   64) ( 75   77) 
( 84    5) ( 91   95) ( 92   12) (100  131) (101   19) 
(103   20) (104    5) (107    4) (115   29) (118   10) 
(119   10) (120   32) (121   12) (132   27) (133   23) 
(134    7) (135    9) (136    2) (147  141) (148   32) 
(160   22) (161    5) (162   10) (163    6) (177   16) 
(179    2) (190   10) (191   10) (192  739) (193  128) 
(194   33) (195    5) (203   10) (204   17) (218 1000) 
(219  184) (220   90) (222    3) (266   61) (267   20) 
(268    7) (269    3) (294   19) (295    5) (296    2) 

NAME:Pentanoate
COMMENT: HP-5MS ultra inert (UI) capillary column (30 m x 250 micro-m I.D, 0.25 ?m film thickness; Agilent Technologies Inc.). Helium was used as the carrier gas at a constant flow rate of 1 ml min-1. The temperature of the oven was initially 70oC stable for 5 min, followed by a 5oC min-1 increase to 310oC and finally stable for 1 min
CASNO:Pentanoate
RT:29.404
SOURCE:C:\NIST08\AMDIS32\PLoS_ONE.MSL
NUM PEAKS:  63 
( 55   22) ( 59   36) ( 60    4) ( 61    8) ( 72    9) 
( 73  284) ( 74   26) ( 75   61) ( 82   88) ( 83    7) 
( 85    4) ( 86   60) ( 87    8) ( 88    5) ( 99    7) 
(100   31) (102   13) (112   11) (113    6) (114    7) 
(116   17) (117   11) (126    4) (128   12) (129   46) 
(130   40) (131   27) (132    6) (133   17) (146   15) 
(147   89) (148   20) (149   14) (151    7) (154   17) 
(155    4) (156   14) (158    8) (170   10) (172   19) 
(173    5) (174 1000) (175  171) (176   81) (177    7) 
(186    7) (187    3) (200   52) (201   13) (202    6) 
(204    4) (221    5) (228   10) (229    3) (230    4) 
(243   12) (244   17) (246    4) (318   43) (319   14) 
(320    9) (321    2) (333    4) 

NAME:L-Alanine
CASNO:L-Alanine
RI:
RW:
RT:16.693
COMMENT: HP-5MS ultra inert (UI) capillary column (30 m x 250 micro-m I.D, 0.25 ?m film thickness; Agilent Technologies Inc.). Helium was used as the carrier gas at a constant flow rate of 1 ml min-1. The temperature of the oven was initially 70oC stable for 5 min, followed by a 5oC min-1 increase to 310oC and finally stable for 1 min
SOURCE:C:\NIST08\AMDIS32\PLoS_ONE.MSL
NUM PEAKS:  33 
( 57   46) ( 58   51) ( 59   89) ( 60   21) ( 66   35) 
( 68   28) ( 73  656) ( 74  111) ( 76  113) ( 79  154) 
( 83   26) ( 86   17) ( 92   22) ( 94   26) (100   59) 
(102   21) (111   30) (113   15) (114   11) (116 1000) 
(117   64) (118   61) (120   33) (129   19) (131   51) 
(133   46) (142   11) (143   16) (146   18) (147  426) 
(190   54) (204   42) (207   11) 

NAME:2-Furancarboxylate
CASNO:2-Furancarboxylate
RI:
RW:
RT:17.506
COMMENT: HP-5MS ultra inert (UI) capillary column (30 m x 250 micro-m I.D, 0.25 ?m film thickness; Agilent Technologies Inc.). Helium was used as the carrier gas at a constant flow rate of 1 ml min-1. The temperature of the oven was initially 70oC stable for 5 min, followed by a 5oC min-1 increase to 310oC and finally stable for 1 min
SOURCE:C:\NIST08\AMDIS32\PLoS_ONE.MSL
NUM PEAKS:  21 
( 52   50) ( 55   37) ( 57   21) ( 58   28) ( 59   48) 
( 67   39) ( 69   24) ( 75  167) ( 84   24) ( 95  345) 
( 96   25) ( 97   38) ( 99   33) (111   22) (125 1000) 
(126  115) (127   44) (169  518) (170   78) (171   35) 
(184   68) 

NAME:Malonate
CASNO:Malonate
RI:
RW:
RT:19.47
COMMENT: HP-5MS ultra inert (UI) capillary column (30 m x 250 micro-m I.D, 0.25 ?m film thickness; Agilent Technologies Inc.). Helium was used as the carrier gas at a constant flow rate of 1 ml min-1. The temperature of the oven was initially 70oC stable for 5 min, followed by a 5oC min-1 increase to 310oC and finally stable for 1 min
SOURCE:C:\NIST08\AMDIS32\PLoS_ONE.MSL
NUM PEAKS:  77 
( 52    2) ( 53    1) ( 55    3) ( 56    1) ( 57    4) 
( 58   10) ( 59   20) ( 60    5) ( 61   13) ( 62    1) 
( 66   59) ( 67    7) ( 69    8) ( 70    3) ( 71    3) 
( 72   27) ( 73  363) ( 74   37) ( 75  124) ( 76    9) 
( 77    6) ( 85    1) ( 86    1) ( 87    5) ( 88    3) 
( 89    2) ( 90    1) ( 98    1) ( 99   19) (100    2) 
(101    9) (102    2) (103    4) (104    1) (105    3) 
(109   11) (113    1) (115    7) (116    5) (117   11) 
(118    2) (119    2) (129    1) (131   24) (132    4) 
(133   36) (134    5) (135    3) (143   16) (144    2) 
(145    1) (146    1) (147 1000) (148  156) (149   84) 
(150    9) (151    2) (157    1) (158    1) (159    1) 
(162    1) (173    3) (174    1) (189    3) (190    1) 
(191    1) (204    2) (205    1) (217    3) (218    1) 
(233   58) (234   11) (235    4) (236    1) (248    9) 
(249    2) (250    1) 

NAME:L-Valine
COMMENT: HP-5MS ultra inert (UI) capillary column (30 m x 250 micro-m I.D, 0.25 ?m film thickness; Agilent Technologies Inc.). Helium was used as the carrier gas at a constant flow rate of 1 ml min-1. The temperature of the oven was initially 70oC stable for 5 min, followed by a 5oC min-1 increase to 310oC and finally stable for 1 min
CASNO:L-Valine
RT:16.199
SOURCE:C:\NIST08\AMDIS32\PLoS_ONE.MSL
NUM PEAKS:  73 
( 55   10) ( 56    4) ( 57    5) ( 58    8) ( 59   29) 
( 60    6) ( 61    4) ( 67    1) ( 70    7) ( 71    3) 
( 72   21) ( 73  382) ( 74   37) ( 75   43) ( 76    3) 
( 82    3) ( 83    2) ( 84    3) ( 85    2) ( 86    6) 
( 87    2) ( 88    2) ( 89    1) ( 98    3) ( 99    2) 
(100   48) (101    8) (102    5) (103   12) (104    2) 
(110    1) (112    3) (113    2) (114   10) (115    4) 
(116    2) (117    8) (119    3) (126    1) (128   16) 
(129   10) (130    8) (131    9) (132   13) (133   20) 
(134    4) (142    7) (143    4) (144 1000) (145  131) 
(146   44) (147  116) (148   20) (149   11) (150    1) 
(156   14) (157    2) (158    3) (160    3) (163    1) 
(172    1) (174    4) (175    1) (202    1) (203    5) 
(204    1) (218  183) (219   39) (220   18) (221    2) 
(230    1) (246   11) (247    2) 

NAME:D-Turanose
CASNO:D-Turanose
RI:
RW:
RT:48.844
COMMENT: HP-5MS ultra inert (UI) capillary column (30 m x 250 micro-m I.D, 0.25 ?m film thickness; Agilent Technologies Inc.). Helium was used as the carrier gas at a constant flow rate of 1 ml min-1. The temperature of the oven was initially 70oC stable for 5 min, followed by a 5oC min-1 increase to 310oC and finally stable for 1 min
SOURCE:C:\NIST08\AMDIS32\PLoS_ONE.MSL
NUM PEAKS:  63 
( 59   13) ( 72   10) ( 73  728) ( 74   63) ( 75   76) 
(101   17) (103  181) (104   22) (113   14) (117   56) 
(129  158) (131   38) (133   42) (143   21) (147  301) 
(148   43) (149   30) (156    5) (157   31) (169  105) 
(170   22) (171    9) (173   11) (175    8) (189   46) 
(191  429) (192   81) (193   30) (203   19) (204  197) 
(205   84) (206   19) (215    8) (217  338) (218   78) 
(219   36) (229   29) (230   17) (232    6) (233   16) 
(243   80) (245   20) (259   11) (271  102) (272   22) 
(273   16) (291   23) (292    6) (293    3) (305   28) 
(306   12) (319   59) (320   15) (321    8) (331   60) 
(332   23) (333   12) (361 1000) (362  333) (363  158) 
(364   30) (365    8) (451    4) 

NAME:Lactic acid
COMMENT: HP-5MS ultra inert (UI) capillary column (30 m x 250 micro-m I.D, 0.25 ?m film thickness; Agilent Technologies Inc.). Helium was used as the carrier gas at a constant flow rate of 1 ml min-1. The temperature of the oven was initially 70oC stable for 5 min, followed by a 5oC min-1 increase to 310oC and finally stable for 1 min
CASNO:Lactic acid
RT:15.568
SOURCE:C:\NIST08\AMDIS32\PLoS_ONE.MSL
NUM PEAKS:  40 
( 57   11) ( 58   28) ( 59   61) ( 60   10) ( 61   17) 
( 66   88) ( 67   14) ( 71    8) ( 72   24) ( 73  883) 
( 74   77) ( 75  126) ( 87   21) ( 88   50) ( 89   17) 
(101   26) (102   21) (103   17) (115   14) (116   10) 
(117  782) (118   83) (119   46) (129   10) (131   37) 
(133   75) (147 1000) (148  171) (149   81) (150    8) 
(175    5) (190  151) (191  174) (192   37) (193   12) 
(203    8) (219   60) (220   11) (221   10) (236   10) 

NAME:Acetate
CASNO:Acetate
RI:
RW:
RT:15.954
COMMENT: HP-5MS ultra inert (UI) capillary column (30 m x 250 micro-m I.D, 0.25 ?m film thickness; Agilent Technologies Inc.). Helium was used as the carrier gas at a constant flow rate of 1 ml min-1. The temperature of the oven was initially 70oC stable for 5 min, followed by a 5oC min-1 increase to 310oC and finally stable for 1 min
SOURCE:C:\NIST08\AMDIS32\PLoS_ONE.MSL
NUM PEAKS:  5 
( 66  125) ( 73  734) (147 1000) (177  111) (205  130) 

NAME:Urea
COMMENT: HP-5MS ultra inert (UI) capillary column (30 m x 250 micro-m I.D, 0.25 ?m film thickness; Agilent Technologies Inc.). Helium was used as the carrier gas at a constant flow rate of 1 ml min-1. The temperature of the oven was initially 70oC stable for 5 min, followed by a 5oC min-1 increase to 310oC and finally stable for 1 min
CASNO:Urea
RT:20.223
SOURCE:C:\NIST08\AMDIS32\PLoS_ONE.MSL
NUM PEAKS:  24 
( 59   51) ( 66   47) ( 69   36) ( 71   38) ( 73  290) 
( 74  134) ( 78   70) ( 99  249) (100  124) (114   38) 
(117   40) (130   52) (131   39) (132   38) (146   49) 
(147  991) (148  145) (149   56) (171 1000) (172  197) 
(173  134) (186   56) (189  469) (190   67) 

NAME:Carbamate
COMMENT: HP-5MS ultra inert (UI) capillary column (30 m x 250 micro-m I.D, 0.25 ?m film thickness; Agilent Technologies Inc.). Helium was used as the carrier gas at a constant flow rate of 1 ml min-1. The temperature of the oven was initially 70oC stable for 5 min, followed by a 5oC min-1 increase to 310oC and finally stable for 1 min
CASNO:Carbamate
RT:20.532
SOURCE:C:\NIST08\AMDIS32\PLoS_ONE.MSL
NUM PEAKS:  12 
( 59  149) ( 72   70) ( 73  971) (132   67) (133  254) 
(147 1000) (148  168) (149   88) (160  164) (278  738) 
(279  234) (280  100) 

NAME:L-Isoleucine
COMMENT: HP-5MS ultra inert (UI) capillary column (30 m x 250 micro-m I.D, 0.25 ?m film thickness; Agilent Technologies Inc.). Helium was used as the carrier gas at a constant flow rate of 1 ml min-1. The temperature of the oven was initially 70oC stable for 5 min, followed by a 5oC min-1 increase to 310oC and finally stable for 1 min
CASNO:L-Isoleucine
RT:21.823
SOURCE:C:\NIST08\AMDIS32\PLoS_ONE.MSL
NUM PEAKS:  81 
( 55    6) ( 56    5) ( 57   16) ( 58    7) ( 59   31) 
( 60    5) ( 61    4) ( 66    2) ( 69   13) ( 70    4) 
( 71    3) ( 72    8) ( 73  384) ( 74   41) ( 75   53) 
( 76    3) ( 84    5) ( 86   27) ( 87    5) ( 89    1) 
( 90    2) ( 96    2) ( 97    1) ( 98    3) ( 99    3) 
(100   45) (101    9) (102   11) (103   11) (104    2) 
(105    2) (110    1) (112    2) (113    1) (114   11) 
(115    6) (116    4) (117   21) (118    4) (119    4) 
(128   13) (129    8) (130   14) (131   11) (132   15) 
(133   20) (134    3) (142   12) (143    8) (144    3) 
(145    1) (146   11) (147  102) (148   16) (149   10) 
(150    1) (156    5) (158 1000) (159  143) (160   47) 
(161    5) (163    1) (170   10) (171    2) (174    3) 
(188    2) (190    1) (203    6) (205    1) (216    2) 
(218  186) (219   44) (220   17) (221    3) (232   44) 
(233   12) (234    4) (246    2) (248    1) (260   10) 
(261    3) 

NAME:L-Proline
COMMENT: HP-5MS ultra inert (UI) capillary column (30 m x 250 micro-m I.D, 0.25 ?m film thickness; Agilent Technologies Inc.). Helium was used as the carrier gas at a constant flow rate of 1 ml min-1. The temperature of the oven was initially 70oC stable for 5 min, followed by a 5oC min-1 increase to 310oC and finally stable for 1 min
CASNO:L-Proline
RT:21.920
SOURCE:C:\NIST08\AMDIS32\PLoS_ONE.MSL
NUM PEAKS:  16 
( 68   13) ( 70   29) ( 71    9) ( 73  299) ( 74   21) 
( 99    7) (100   16) (133   14) (141   12) (142 1000) 
(143  143) (144   38) (147   71) (148   17) (216   53) 
(244    8) 

NAME:Succinate
COMMENT: HP-5MS ultra inert (UI) capillary column (30 m x 250 micro-m I.D, 0.25 ?m film thickness; Agilent Technologies Inc.). Helium was used as the carrier gas at a constant flow rate of 1 ml min-1. The temperature of the oven was initially 70oC stable for 5 min, followed by a 5oC min-1 increase to 310oC and finally stable for 1 min
CASNO:Succinate
RT:22.199
SOURCE:C:\NIST08\AMDIS32\PLoS_ONE.MSL
NUM PEAKS:  21 
( 55   56) ( 56   40) ( 58   24) ( 61   19) ( 72   21) 
( 73  449) ( 74   38) ( 75  177) ( 76   24) (113   12) 
(116   24) (129   52) (131   24) (133   38) (147 1000) 
(148  146) (149   84) (172   37) (173   32) (247  112) 
(249   16) 

NAME:Glycine
COMMENT: HP-5MS ultra inert (UI) capillary column (30 m x 250 micro-m I.D, 0.25 ?m film thickness; Agilent Technologies Inc.). Helium was used as the carrier gas at a constant flow rate of 1 ml min-1. The temperature of the oven was initially 70oC stable for 5 min, followed by a 5oC min-1 increase to 310oC and finally stable for 1 min
CASNO:Glycine
RT:22.168
SOURCE:C:\NIST08\AMDIS32\PLoS_ONE.MSL
NUM PEAKS:  6 
( 86  131) (100   87) (174 1000) (175  210) (248  161) 
(276   56) 

NAME:Glyceric acid
COMMENT: HP-5MS ultra inert (UI) capillary column (30 m x 250 micro-m I.D, 0.25 ?m film thickness; Agilent Technologies Inc.). Helium was used as the carrier gas at a constant flow rate of 1 ml min-1. The temperature of the oven was initially 70oC stable for 5 min, followed by a 5oC min-1 increase to 310oC and finally stable for 1 min
CASNO:Glyceric acid
RT:22.767
SOURCE:C:\NIST08\AMDIS32\PLoS_ONE.MSL
NUM PEAKS:  15 
( 59   57) ( 73 1000) ( 74   84) (101   66) (102   88) 
(103  213) (117  124) (131   62) (147  672) (148  121) 
(189  365) (292  341) (293   92) (294   57) (307   57) 

NAME:4-Aminobutyric acid
COMMENT: HP-5MS ultra inert (UI) capillary column (30 m x 250 micro-m I.D, 0.25 ?m film thickness; Agilent Technologies Inc.). Helium was used as the carrier gas at a constant flow rate of 1 ml min-1. The temperature of the oven was initially 70oC stable for 5 min, followed by a 5oC min-1 increase to 310oC and finally stable for 1 min
CASNO:4-aminobutyric acid
RT:27.357
SOURCE:C:\NIST08\AMDIS32\PLoS_ONE.MSL
NUM PEAKS:  77 
( 59   56) ( 60    6) ( 61    8) ( 68   12) ( 69   10) 
( 70    4) ( 72    8) ( 73  397) ( 74   33) ( 75   78) 
( 76    6) ( 83    1) ( 84    5) ( 85    7) ( 86   80) 
( 87   10) ( 88    3) ( 89    4) ( 97    1) ( 98    4) 
( 99    8) (100   44) (101   11) (102   14) (103    5) 
(112    5) (113    4) (114   15) (115    9) (116   13) 
(117   17) (118    4) (128    6) (129    7) (130   36) 
(131   25) (132    9) (133   37) (134    7) (135    4) 
(140   12) (142   41) (143   55) (144   15) (146   17) 
(147  254) (148   42) (149   22) (150    3) (156   15) 
(157    8) (158   11) (159    3) (160    3) (172   35) 
(173    8) (174 1000) (175  173) (176   84) (177    9) 
(178    2) (186    5) (198    1) (204    2) (205    2) 
(214    6) (216   32) (217    7) (218    3) (246   43) 
(247   10) (248    4) (288    2) (304  254) (305   72) 
(306   37) (307    6) 

NAME:Pyroglutamic acid
COMMENT: HP-5MS ultra inert (UI) capillary column (30 m x 250 micro-m I.D, 0.25 ?m film thickness; Agilent Technologies Inc.). Helium was used as the carrier gas at a constant flow rate of 1 ml min-1. The temperature of the oven was initially 70oC stable for 5 min, followed by a 5oC min-1 increase to 310oC and finally stable for 1 min
CASNO:Pyroglutamic acid
RT:27.204
SOURCE:C:\NIST08\AMDIS32\PLoS_ONE.MSL
NUM PEAKS:  19 
( 60   11) ( 73  422) ( 74   42) ( 75   64) ( 85   13) 
( 86   11) (105   13) (112   13) (133   18) (140   14) 
(147  174) (148   38) (156 1000) (157  123) (158   39) 
(230   78) (231   15) (258   83) (259   26) 

NAME:D-Ribose
COMMENT: HP-5MS ultra inert (UI) capillary column (30 m x 250 micro-m I.D, 0.25 ?m film thickness; Agilent Technologies Inc.). Helium was used as the carrier gas at a constant flow rate of 1 ml min-1. The temperature of the oven was initially 70oC stable for 5 min, followed by a 5oC min-1 increase to 310oC and finally stable for 1 min
CASNO:D-Ribose
RT:30.773
SOURCE:C:\NIST08\AMDIS32\PLoS_ONE.MSL
NUM PEAKS:  45 
( 59   49) ( 72   19) ( 73 1000) ( 74   87) ( 75  109) 
( 89   57) (100   29) (101   24) (103  767) (104   64) 
(105   45) (114   17) (117   80) (129   48) (131   32) 
(133   87) (134   12) (147  330) (148   57) (149   36) 
(158   15) (160   93) (161   22) (163   12) (172   11) 
(173   20) (189  162) (190   38) (191   42) (204   64) 
(205   86) (217  398) (218   93) (219   39) (231   15) 
(233   26) (234   14) (277   84) (278   24) (279   11) 
(291   12) (307  254) (308   95) (309   49) (310    9) 

NAME:Xylitol
COMMENT: HP-5MS ultra inert (UI) capillary column (30 m x 250 micro-m I.D, 0.25 ?m film thickness; Agilent Technologies Inc.). Helium was used as the carrier gas at a constant flow rate of 1 ml min-1. The temperature of the oven was initially 70oC stable for 5 min, followed by a 5oC min-1 increase to 310oC and finally stable for 1 min
CASNO:Xylitol
RT:31.653
SOURCE:C:\NIST08\AMDIS32\PLoS_ONE -ALIFERIS ET AL 2014.MSL
NUM PEAKS:  24 
( 73 1000) ( 74   83) ( 89   36) (102   19) (103  456) 
(104   56) (117  109) (129  204) (131   43) (147  439) 
(148   51) (189  100) (191   69) (204  129) (205  320) 
(206   70) (217  718) (218  182) (219   74) (243   66) 
(277   52) (307  226) (308   52) (319  170) 

NAME:Stearate
COMMENT: HP-5MS ultra inert (UI) capillary column (30 m x 250 micro-m I.D, 0.25 ?m film thickness; Agilent Technologies Inc.). Helium was used as the carrier gas at a constant flow rate of 1 ml min-1. The temperature of the oven was initially 70oC stable for 5 min, followed by a 5oC min-1 increase to 310oC and finally stable for 1 min
CASNO:Stearate
RT:40.532
SOURCE:C:\NIST08\AMDIS32\PLoS_ONE -ALIFERIS ET AL 2014.MSL
NUM PEAKS:  106 
( 50    7) ( 51    7) ( 52    7) ( 53    8) ( 54   17) 
( 55  201) ( 56   26) ( 57  135) ( 58   23) ( 59   25) 
( 60    7) ( 61   29) ( 63    5) ( 66    4) ( 67   32) 
( 68   11) ( 69  104) ( 70   21) ( 71   42) ( 72   46) 
( 73 1000) ( 74   88) ( 75  644) ( 76   39) ( 77   46) 
( 79   29) ( 80    5) ( 81   39) ( 83   68) ( 84   28) 
( 85   35) ( 86   10) ( 87   10) ( 88    5) ( 89   29) 
( 90    5) ( 91    7) ( 92    6) ( 95   39) ( 97   54) 
( 98   40) ( 99   11) (105   18) (107    9) (109   16) 
(110    4) (112   12) (113   10) (116   62) (117  851) 
(118   93) (119   47) (121    6) (125    8) (129  412) 
(130   58) (131   97) (132  453) (133  120) (134   29) 
(135    7) (141    4) (143   34) (144    8) (145  304) 
(146   45) (150    5) (155    7) (156    7) (157    9) 
(158    9) (159   28) (160   10) (167    5) (171   21) 
(173    9) (181    4) (183    2) (185   18) (187   32) 
(193    3) (201   37) (211    3) (216    4) (220    6) 
(227    9) (241   12) (243    6) (257    8) (269    5) 
(283    5) (285    3) (294    8) (297   28) (299    7) 
(300    4) (313   23) (314    9) (327    6) (339    4) 
(341  652) (342  173) (343   50) (356   49) (357   17) 
(358    7) 

NAME:Inositol
COMMENT: HP-5MS ultra inert (UI) capillary column (30 m x 250 micro-m I.D, 0.25 ?m film thickness; Agilent Technologies Inc.). Helium was used as the carrier gas at a constant flow rate of 1 ml min-1. The temperature of the oven was initially 70oC stable for 5 min, followed by a 5oC min-1 increase to 310oC and finally stable for 1 min
CASNO:Inositol
RT:38.624
SOURCE:C:\NIST08\AMDIS32\PLoS_ONE -ALIFERIS ET AL 2014.MSL
NUM PEAKS:  37 
( 73 1000) ( 74   90) (103   55) (129   98) (131   35) 
(133  104) (143   36) (147  562) (148   85) (189   24) 
(191  448) (192   74) (193   49) (204  213) (206   11) 
(217  781) (218  155) (219   69) (221   58) (230   13) 
(265  190) (266   50) (267   27) (291   71) (293   36) 
(305  729) (306  264) (307  120) (318  419) (319  199) 
(320   80) (367   55) (368   11) (393   35) (432   67) 
(433   64) (507   24) 

NAME:L-Histidine
COMMENT: HP-5MS ultra inert (UI) capillary column (30 m x 250 micro-m I.D, 0.25 ?m film thickness; Agilent Technologies Inc.). Helium was used as the carrier gas at a constant flow rate of 1 ml min-1. The temperature of the oven was initially 70oC stable for 5 min, followed by a 5oC min-1 increase to 310oC and finally stable for 1 min
CASNO:L-Histidine
RT:35.332
SOURCE:C:\NIST08\AMDIS32\PLoS_ONE -ALIFERIS ET AL 2014.MSL
NUM PEAKS:  41 
( 77    7) ( 81    8) ( 82   26) ( 83   12) ( 84    9) 
( 94    3) ( 98    5) (110    5) (112    7) (124    4) 
(126    7) (132    8) (140    4) (153   28) (154 1000) 
(155  160) (156   44) (166   13) (180    4) (182   26) 
(183    9) (213    4) (218   65) (220    4) (225    4) 
(226   16) (227    5) (238   18) (252    2) (254  261) 
(255   63) (256   27) (257   11) (266   11) (267    3) 
(328    6) (354    2) (356   27) (357    7) (358    6) 
(371   11) 

NAME:Glucitol
COMMENT: HP-5MS ultra inert (UI) capillary column (30 m x 250 micro-m I.D, 0.25 ?m film thickness; Agilent Technologies Inc.). Helium was used as the carrier gas at a constant flow rate of 1 ml min-1. The temperature of the oven was initially 70oC stable for 5 min, followed by a 5oC min-1 increase to 310oC and finally stable for 1 min
CASNO:Glucitol
RT:35.798
SOURCE:C:\NIST08\AMDIS32\PLoS_ONE -ALIFERIS ET AL 2014.MSL
NUM PEAKS:  52 
( 73 1000) ( 74   88) ( 87    8) (101   37) (103  208) 
(104   21) (117  139) (129   74) (133   71) (135   12) 
(145   14) (147  601) (148  105) (155    8) (157   52) 
(189   67) (190   18) (191   85) (192   17) (203   16) 
(204  689) (205  588) (206  136) (207   62) (208   13) 
(217  450) (218   97) (219   35) (221   23) (222    6) 
(229   50) (230   16) (231   36) (255   17) (277   27) 
(278   13) (291   39) (305   51) (306   25) (307  105) 
(308   30) (309   14) (319  621) (320  181) (321   81) 
(322   13) (331   27) (345   29) (346   10) (347    7) 
(419   12) (421   20) 

NAME:2-Piperidinecarboxylic acid
COMMENT: HP-5MS ultra inert (UI) capillary column (30 m x 250 micro-m I.D, 0.25 ?m film thickness; Agilent Technologies Inc.). Helium was used as the carrier gas at a constant flow rate of 1 ml min-1. The temperature of the oven was initially 70oC stable for 5 min, followed by a 5oC min-1 increase to 310oC and finally stable for 1 min
CASNO:2-Piperidinecarboxylic acid
RT:26.839
SOURCE:C:\NIST08\AMDIS32\PLoS_ONE -ALIFERIS ET AL 2014.MSL
NUM PEAKS:  17 
( 56   13) ( 61   17) ( 71   10) ( 73  272) ( 74   28) 
( 82   21) ( 84   55) ( 86   13) ( 99   12) (154   39) 
(155   29) (156 1000) (157  145) (158   42) (217   14) 
(230   28) (272   25) 

NAME:L-Aspartate
COMMENT: HP-5MS ultra inert (UI) capillary column (30 m x 250 micro-m I.D, 0.25 ?m film thickness; Agilent Technologies Inc.). Helium was used as the carrier gas at a constant flow rate of 1 ml min-1. The temperature of the oven was initially 70oC stable for 5 min, followed by a 5oC min-1 increase to 310oC and finally stable for 1 min
CASNO:L-Aspartate
RT:27.168
SOURCE:C:\NIST08\AMDIS32\PLoS_ONE -ALIFERIS ET AL 2014.MSL
NUM PEAKS:  11 
( 73  752) ( 74  127) (100  238) (117   77) (160   39) 
(188   40) (202   84) (218  190) (232 1000) (233  203) 
(234  106) 

NAME:1,2-Benzenedicarboxylic acid
COMMENT: HP-5MS ultra inert (UI) capillary column (30 m x 250 micro-m I.D, 0.25 ?m film thickness; Agilent Technologies Inc.). Helium was used as the carrier gas at a constant flow rate of 1 ml min-1. The temperature of the oven was initially 70oC stable for 5 min, followed by a 5oC min-1 increase to 310oC and finally stable for 1 min
CASNO:1,2-Benzenedicarboxylic acid
RT:34.122
SOURCE:C:\NIST08\AMDIS32\PLoS_ONE -ALIFERIS ET AL 2014.MSL
NUM PEAKS:  11 
( 56   44) ( 57  142) ( 76   49) (104   61) (121   20) 
(123    8) (132   22) (149 1000) (150   99) (167   26) 
(223   62) 

NAME:Benzoate
COMMENT: HP-5MS ultra inert (UI) capillary column (30 m x 250 micro-m I.D, 0.25 ?m film thickness; Agilent Technologies Inc.). Helium was used as the carrier gas at a constant flow rate of 1 ml min-1. The temperature of the oven was initially 70oC stable for 5 min, followed by a 5oC min-1 increase to 310oC and finally stable for 1 min
CASNO:Benzoate
RT:26.941
SOURCE:C:\NIST08\AMDIS32_2008\PLoS_ONE -ALIFERIS ET AL SEPT 2014.MSL
NUM PEAKS:  25 
( 73  736) ( 74   50) ( 77   27) ( 91   79) ( 92   32) 
(105   28) (120   17) (126   17) (133   35) (135  135) 
(149   85) (150   17) (159   15) (175   26) (179   37) 
(181   18) (193   82) (194   33) (195   33) (209   64) 
(210   22) (265   15) (267 1000) (268  249) (270   21) 

NAME:L-Methionine
COMMENT: HP-5MS ultra inert (UI) capillary column (30 m x 250 micro-m I.D, 0.25 ?m film thickness; Agilent Technologies Inc.). Helium was used as the carrier gas at a constant flow rate of 1 ml min-1. The temperature of the oven was initially 70oC stable for 5 min, followed by a 5oC min-1 increase to 310oC and finally stable for 1 min
CASNO:L-Methionine
RT:27.105
SOURCE:C:\NIST08\AMDIS32_2008\PLoS_ONE -ALIFERIS ET AL SEPT 2014.MSL
NUM PEAKS:  31 
( 56   44) ( 57   29) ( 60   16) ( 61  227) ( 73  165) 
( 75  129) (103   32) (105   27) (114   26) (128  385) 
(129   43) (130   67) (131   44) (132   24) (147   95) 
(148   42) (160   31) (174   16) (176 1000) (177  139) 
(178   89) (188   23) (189   39) (202   44) (217   29) 
(218   63) (219  100) (220   22) (221   16) (250   50) 
(293   86) 

NAME:L-Asparagine, N,N,N'-tris(trimethylsilyl)-, trimethylsilyl ester
COMMENT: HP-5MS ultra inert (UI) capillary column (30 m x 250 micro-m I.D, 0.25 ?m film thickness; Agilent Technologies Inc.). Helium was used as the carrier gas at a constant flow rate of 1 ml min-1. The temperature of the oven was initially 70oC stable for 5 min, followed by a 5oC min-1 increase to 310oC and finally stable for 1 min
CASNO:Asparagine, N,N,N'-tris(trimethylsilyl)-, trimethylsilyl ester
RT:29.623
SOURCE:C:\NIST08\AMDIS32_2008\PLoS_ONE -ALIFERIS ET AL SEPT 2014.MSL
NUM PEAKS:  143 
( 53    2) ( 54    2) ( 55    4) ( 56    3) ( 57    6) 
( 58    9) ( 59   30) ( 60    5) ( 61    7) ( 66    6) 
( 68    2) ( 69    2) ( 70   10) ( 71    4) ( 72   33) 
( 73 1000) ( 74  100) ( 75  162) ( 76   12) ( 77    8) 
( 84   14) ( 85    4) ( 86    7) ( 87    4) ( 88    2) 
( 90    1) ( 96    1) ( 98   14) ( 99    6) (100  108) 
(101   15) (102    8) (103   16) (112    2) (113    6) 
(114   76) (115   45) (116   42) (117   17) (118    5) 
(119    4) (125    8) (128   12) (129    5) (130   24) 
(131   43) (132   29) (133   38) (134    6) (135    4) 
(136    1) (139    1) (140    3) (141  156) (142   33) 
(143   12) (144    6) (145    3) (146   10) (147  369) 
(148   60) (149   35) (150    4) (151    1) (154    6) 
(157    2) (158    7) (159    6) (160    3) (161    2) 
(162    1) (163    9) (164    2) (165    1) (169    2) 
(170    5) (171    9) (172   70) (173   15) (177    2) 
(187    2) (188  546) (189  104) (190   69) (198    3) 
(199    3) (200   15) (201    6) (202   41) (203   19) 
(204   55) (205   12) (213   55) (214   26) (215   27) 
(216  224) (217   49) (218   95) (219   19) (220    8) 
(221    5) (225    4) (230    3) (231   80) (232   20) 
(233    7) (234    1) (242    5) (243   20) (244    5) 
(246    5) (259    2) (260    3) (262    3) (264    1) 
(287    5) (288    2) (289    1) (290    6) (292    7) 
(293    2) (301   15) (302    5) (303   99) (304   30) 
(305   19) (313    2) (314    1) (315    6) (316    4) 
(317    3) (318    1) (330   10) (331   11) (332    4) 
(402    1) (405   13) (406    5) (407    3) (408    1) 
(420   22) (421    9) (422    5) 

NAME:a-Aminoadipic acid
COMMENT: HP-5MS ultra inert (UI) capillary column (30 m x 250 micro-m I.D, 0.25 ?m film thickness; Agilent Technologies Inc.). Helium was used as the carrier gas at a constant flow rate of 1 ml min-1. The temperature of the oven was initially 70oC stable for 5 min, followed by a 5oC min-1 increase to 310oC and finally stable for 1 min
CASNO:a-Aminoadipic acid
RT:31.263
SOURCE:C:\NIST08\AMDIS32_2008\PLoS_ONE -ALIFERIS ET AL SEPT 2014.MSL
NUM PEAKS:  20 
( 55  158) ( 73  827) ( 75  284) ( 98   68) (115  108) 
(116   39) (128  348) (129  182) (147  232) (170   65) 
(203   35) (217  239) (218  120) (244   86) (260 1000) 
(261  218) (262   98) (272   73) (362   51) (377   37) 

NAME:L-Glutamine
COMMENT: HP-5MS ultra inert (UI) capillary column (30 m x 250 micro-m I.D, 0.25 ?m film thickness; Agilent Technologies Inc.). Helium was used as the carrier gas at a constant flow rate of 1 ml min-1. The temperature of the oven was initially 70oC stable for 5 min, followed by a 5oC min-1 increase to 310oC and finally stable for 1 min
CASNO:L-Glutamine
RT:32.425
SOURCE:C:\NIST08\AMDIS32_2008\PLoS_ONE -ALIFERIS ET AL SEPT 2014.MSL
NUM PEAKS:  68 
( 56   45) ( 57   14) ( 59   53) ( 60   15) ( 61   21) 
( 72   34) ( 73 1000) ( 74  141) ( 75  337) ( 76   34) 
( 77   18) ( 83   43) ( 84   37) ( 85   15) ( 89   15) 
( 90   10) ( 98   14) (110    5) (112   16) (114   58) 
(115   47) (116   39) (126   55) (128  123) (129   37) 
(131   90) (133   63) (134   13) (139   60) (140   25) 
(141    7) (144   14) (145   60) (147  287) (148   54) 
(149   46) (153    5) (155  702) (156  972) (157  143) 
(158   61) (168    7) (172   13) (173   30) (200    6) 
(203   81) (204   25) (205   13) (216   13) (218   30) 
(227   48) (228   11) (229   50) (230   27) (232   25) 
(244   14) (245  237) (246   53) (247   25) (257   21) 
(273   22) (301   22) (302   14) (344   19) (345    8) 
(347   57) (348   17) (362   19) 

NAME:D-Fructose, 1,3,4,5,6-pentakis-O-(trimethylsilyl)-
COMMENT: HP-5MS ultra inert (UI) capillary column (30 m x 250 micro-m I.D, 0.25 ?m film thickness; Agilent Technologies Inc.). Helium was used as the carrier gas at a constant flow rate of 1 ml min-1. The temperature of the oven was initially 70oC stable for 5 min, followed by a 5oC min-1 increase to 310oC and finally stable for 1 min
CASNO:D-Fructose, 1,3,4,5,6-pentakis-O-(trimethylsilyl)-
RT:33.483
SOURCE:C:\NIST08\AMDIS32_2008\PLoS_ONE -ALIFERIS ET AL SEPT 2014.MSL
NUM PEAKS:  60 
( 59   17) ( 73  913) ( 74   81) ( 75   92) ( 83    5) 
( 88    6) (103   74) (104    8) (117   31) (129   73) 
(131   31) (133   68) (135   10) (141   14) (143   22) 
(145    6) (147  325) (148   58) (149   43) (151    4) 
(169   17) (189   32) (191   58) (192   13) (203   13) 
(204   11) (205   38) (206    8) (215   32) (216    8) 
(217 1000) (218  208) (219  104) (220   16) (221   19) 
(229   14) (230   34) (243    9) (257   62) (258   15) 
(277    8) (291   19) (292    7) (293   14) (303   14) 
(304    6) (305   21) (307    4) (317    6) (319   22) 
(345   14) (347   15) (361   12) (362    5) (363    6) 
(436    6) (437  229) (438   87) (439   50) (441    4) 

NAME:D-Fructose, 1,3,4,5,6-pentakis-O-(trimethylsilyl)-, O-methyloxime
COMMENT: HP-5MS ultra inert (UI) capillary column (30 m x 250 micro-m I.D, 0.25 ?m film thickness; Agilent Technologies Inc.). Helium was used as the carrier gas at a constant flow rate of 1 ml min-1. The temperature of the oven was initially 70oC stable for 5 min, followed by a 5oC min-1 increase to 310oC and finally stable for 1 min
CASNO:D-Fructose, 1,3,4,5,6-pentakis-O-(trimethylsilyl)-, O-methyloxime
RT:34.689
SOURCE:C:\NIST08\AMDIS32_2008\PLoS_ONE -ALIFERIS ET AL SEPT 2014.MSL
NUM PEAKS:  118 
( 53    4) ( 54    4) ( 59   14) ( 73  582) ( 79    4) 
( 82    8) ( 84   16) ( 88    4) ( 89   99) ( 90    7) 
(103 1000) (104   88) (105   43) (106    3) (113   10) 
(114   39) (117  102) (118   11) (119    9) (129   48) 
(133   81) (134    7) (135    7) (145    6) (147  217) 
(149   38) (163   16) (166    2) (175   15) (176    3) 
(177    4) (180    2) (191   56) (192   12) (193    5) 
(196    3) (204   51) (205  106) (206   24) (207   14) 
(214    6) (216    6) (217  781) (218  161) (219   65) 
(220    6) (221   23) (222    5) (223    3) (229    6) 
(231   17) (232    5) (233    4) (240    4) (256    8) 
(262   57) (263   29) (264   11) (265    3) (268    3) 
(270    4) (275    3) (276    4) (277  125) (278   37) 
(279   17) (280    2) (291   15) (292    8) (293    4) 
(300    5) (304    3) (305   13) (306    5) (307  667) 
(308  177) (309   88) (310   15) (311    3) (312    2) 
(319   17) (320    5) (321    3) (335   20) (336   11) 
(337    5) (346    2) (350    8) (351    3) (363    2) 
(364   71) (365   22) (366   11) (367    2) (376    7) 
(377    3) (378    2) (380    1) (387    2) (390    4) 
(391    2) (392    1) (393    1) (403    7) (404    5) 
(430   10) (452    2) (464    8) (465    3) (466    9) 
(505    4) (507    1) (521    9) (523    3) (554    8) 
(555    7) (556    5) (569    2) 

NAME:D-Glucose, 2,3,4,5,6-pentakis-O-(trimethylsilyl)-
COMMENT: HP-5MS ultra inert (UI) capillary column (30 m x 250 micro-m I.D, 0.25 ?m film thickness; Agilent Technologies Inc.). Helium was used as the carrier gas at a constant flow rate of 1 ml min-1. The temperature of the oven was initially 70oC stable for 5 min, followed by a 5oC min-1 increase to 310oC and finally stable for 1 min
CASNO:D-Glucose, 2,3,4,5,6-pentakis-O-(trimethylsilyl)-
RT:35.014
SOURCE:C:\NIST08\AMDIS32_2008\PLoS_ONE -ALIFERIS ET AL SEPT 2014.MSL
NUM PEAKS:  51 
( 69    3) ( 73  598) ( 74   57) ( 75   53) (103   58) 
(111    4) (113    4) (116    6) (117   40) (119    6) 
(129   63) (131   21) (133   42) (135    5) (141    3) 
(143   11) (147  223) (148   34) (149   29) (169   10) 
(170    3) (175    5) (189   39) (190   10) (191  479) 
(192   90) (193   38) (203   15) (204 1000) (205  194) 
(206   83) (207   17) (217  204) (218   53) (219   21) 
(221   14) (229    5) (230    6) (231   20) (232    4) 
(246    4) (291   17) (305   22) (306    6) (307    6) 
(317    8) (319   10) (332    4) (361    8) (393    4) 
(435   13) 

NAME:L-Tryptophan
COMMENT: HP-5MS ultra inert (UI) capillary column (30 m x 250 micro-m I.D, 0.25 ?m film thickness; Agilent Technologies Inc.). Helium was used as the carrier gas at a constant flow rate of 1 ml min-1. The temperature of the oven was initially 70oC stable for 5 min, followed by a 5oC min-1 increase to 310oC and finally stable for 1 min
CASNO:L-Tryptophan
RT:40.527
SOURCE:C:\NIST08\AMDIS32_2008\PLoS_ONE -ALIFERIS ET AL SEPT 2014.MSL
NUM PEAKS:  137 
( 54    2) ( 55   17) ( 56    4) ( 57   13) ( 58    7) 
( 59   20) ( 61    5) ( 63    1) ( 67    4) ( 68    1) 
( 69    7) ( 70    6) ( 71    5) ( 72   16) ( 73 1000) 
( 74   90) ( 75  108) ( 76    8) ( 77    7) ( 82    1) 
( 83    5) ( 84    9) ( 85    5) ( 87    2) ( 89    3) 
( 95    3) ( 97    4) ( 98    5) ( 99    3) (100   41) 
(101   17) (102    9) (103    8) (105    3) (108    1) 
(109    1) (112    1) (115    8) (116    6) (117   74) 
(118    7) (119    6) (121    1) (125    1) (127    2) 
(128    3) (129   38) (130   43) (131   21) (132   54) 
(133   24) (134    7) (140    1) (143    6) (144    6) 
(145   41) (146   11) (147   71) (148   12) (149    7) 
(156    8) (159    8) (160   10) (161    2) (163    2) 
(167    1) (171    5) (172   14) (182    2) (184    8) 
(185    5) (186   21) (187    8) (188   19) (189    6) 
(190   19) (191    5) (198    3) (199    8) (200   71) 
(201   22) (203  520) (204  148) (205   20) (206    3) 
(214    5) (215    7) (216    5) (218  116) (219   25) 
(220   11) (229    4) (230   18) (231    4) (232    2) 
(241    2) (242    3) (246    3) (248    5) (249    1) 
(255    1) (257    2) (258    1) (260    1) (262    1) 
(271    1) (272    1) (274    1) (276    5) (287    2) 
(288    4) (292   85) (293   42) (294    7) (295    2) 
(299    1) (302   15) (303   32) (304   11) (306    3) 
(313    3) (331    1) (339    1) (341   55) (342   12) 
(348    1) (356    5) (357    1) (375    1) (376    1) 
(377   15) (378    7) (379    3) (405   21) (406    7) 
(407    3) (408    1) 

NAME:Linoleic acid
COMMENT: HP-5MS ultra inert (UI) capillary column (30 m x 250 micro-m I.D, 0.25 ?m film thickness; Agilent Technologies Inc.). Helium was used as the carrier gas at a constant flow rate of 1 ml min-1. The temperature of the oven was initially 70oC stable for 5 min, followed by a 5oC min-1 increase to 310oC and finally stable for 1 min
CASNO:Linoleic acid
RT:40.046
SOURCE:C:\NIST08\AMDIS32_2008\PLoS_ONE -ALIFERIS ET AL SEPT 2014.MSL
NUM PEAKS:  29 
( 54  199) ( 55  488) ( 61  116) ( 67 1000) ( 68  246) 
( 75  673) ( 76  129) ( 77  219) ( 79  524) ( 80  268) 
( 81  787) ( 82  175) ( 93  326) ( 94  243) ( 95  365) 
( 96  170) (107  163) (108  153) (109  127) (110  255) 
(121  225) (122   80) (135  153) (136  102) (150  350) 
(157   70) (192  111) (337  359) (338  153) 

NAME:Oleate
COMMENT: HP-5MS ultra inert (UI) capillary column (30 m x 250 micro-m I.D, 0.25 ?m film thickness; Agilent Technologies Inc.). Helium was used as the carrier gas at a constant flow rate of 1 ml min-1. The temperature of the oven was initially 70oC stable for 5 min, followed by a 5oC min-1 increase to 310oC and finally stable for 1 min
CASNO:Oleate
RT:40.119
SOURCE:C:\NIST08\AMDIS32_2008\PLoS_ONE -ALIFERIS ET AL SEPT 2014.MSL
NUM PEAKS:  27 
( 55  249) ( 56   90) ( 69  149) ( 73 1000) ( 74  130) 
( 75  504) ( 82  117) ( 83  121) ( 84  142) ( 85   64) 
( 96  123) ( 98   95) (111   56) (112   44) (117  562) 
(118   89) (124   62) (128   54) (129  422) (130   72) 
(132  106) (145  318) (169   48) (180   60) (217   92) 
(222   61) (339  287) 

NAME:Ethylene glycol
COMMENT: HP-5MS ultra inert (UI) capillary column (30 m x 250 micro-m I.D, 0.25 ?m film thickness; Agilent Technologies Inc.). Helium was used as the carrier gas at a constant flow rate of 1 ml min-1. The temperature of the oven was initially 70oC stable for 5 min, followed by a 5oC min-1 increase to 310oC and finally stable for 1 min
CASNO:Ethylene glycol
RT:13.345
SOURCE:C:\NIST08\AMDIS32_2008\PLoS_ONE -ALIFERIS ET AL SEPT 2014.MSL
NUM PEAKS:  13 
( 66   75) ( 73  377) ( 87    7) ( 88   19) (103  150) 
(131   35) (133   56) (147 1000) (148  156) (149   76) 
(191  158) (192   26) (193   16) 

NAME:Oxalate
COMMENT: HP-5MS ultra inert (UI) capillary column (30 m x 250 micro-m I.D, 0.25 ?m film thickness; Agilent Technologies Inc.). Helium was used as the carrier gas at a constant flow rate of 1 ml min-1. The temperature of the oven was initially 70oC stable for 5 min, followed by a 5oC min-1 increase to 310oC and finally stable for 1 min
CASNO:Oxalate
RT:17.505
SOURCE:C:\NIST08\AMDIS32_2008\PLoS_ONE -ALIFERIS ET AL SEPT 2014.MSL
NUM PEAKS:  20 
( 55   22) ( 58   43) ( 59   72) ( 66   63) ( 70   21) 
( 72   66) ( 73  978) ( 74  109) ( 75   95) (102   25) 
(103   22) (131   33) (133   43) (147 1000) (148  152) 
(149   76) (175   13) (190   58) (191   16) (219   29) 

NAME:L-Leucine
COMMENT: HP-5MS ultra inert (UI) capillary column (30 m x 250 micro-m I.D, 0.25 ?m film thickness; Agilent Technologies Inc.). Helium was used as the carrier gas at a constant flow rate of 1 ml min-1. The temperature of the oven was initially 70oC stable for 5 min, followed by a 5oC min-1 increase to 310oC and finally stable for 1 min
CASNO:L-Leucine
RT:21.249
SOURCE:C:\NIST08\AMDIS32_2008\PLoS_ONE -ALIFERIS ET AL SEPT 2014.MSL
NUM PEAKS:  52 
( 56    3) ( 57    7) ( 58    3) ( 59   25) ( 60    4) 
( 61    3) ( 70    4) ( 71    1) ( 73  244) ( 74   28) 
( 75   32) ( 81    1) ( 82    2) ( 83    1) ( 84    4) 
( 86   18) ( 87    3) ( 98    2) ( 99    3) (100   32) 
(102   36) (112    1) (113    2) (114    3) (115   11) 
(116   12) (128   11) (130   13) (131    7) (132    8) 
(142   14) (144    2) (146    3) (147   60) (156    4) 
(158 1000) (159  133) (160   41) (161    3) (170    7) 
(171    3) (172    2) (188    1) (202    1) (218   32) 
(219    8) (232   40) (233   10) (234    3) (235    1) 
(260   16) (261    3) 

NAME:Glycerol
COMMENT: HP-5MS ultra inert (UI) capillary column (30 m x 250 micro-m I.D, 0.25 ?m film thickness; Agilent Technologies Inc.). Helium was used as the carrier gas at a constant flow rate of 1 ml min-1. The temperature of the oven was initially 70oC stable for 5 min, followed by a 5oC min-1 increase to 310oC and finally stable for 1 min
CASNO:Glycerol
RT:21.331
SOURCE:C:\NIST08\AMDIS32_2008\PLoS_ONE -ALIFERIS ET AL SEPT 2014.MSL
NUM PEAKS:  38 
( 62    6) ( 65    6) ( 79   17) ( 81    4) ( 82    4) 
( 99    7) (101   58) (103  458) (104   53) (116   46) 
(117  482) (118   51) (120   34) (127    6) (129   68) 
(130    7) (143    9) (147 1000) (148  217) (149  150) 
(168   14) (175   50) (185    3) (199    3) (203   44) 
(204   61) (205  717) (206  157) (217   27) (218  153) 
(219   33) (220   12) (240    8) (263    2) (272    3) 
(282    3) (293   14) (304   17) 

NAME:D-Glucose, 2,3,4,5,6-pentakis-O-(trimethylsilyl)-, o-methyloxyme, (1E)-
CASNO:D-Glucose, 2,3,4,5,6-pentakis-O-(trimethylsilyl)-, o-methyloxyme, (1E)-
RI:
RW:
RT:35.187
COMMENT: HP-5MS ultra inert (UI) capillary column (30 m x 250 micro-m I.D, 0.25 ?m film thickness; Agilent Technologies Inc.). Helium was used as the carrier gas at a constant flow rate of 1 ml min-1. The temperature of the oven was initially 70oC stable for 5 min, followed by a 5oC min-1 increase to 310oC and finally stable for 1 min
SOURCE:C:\NIST08\AMDIS32_2008\PLoS_ONE -ALIFERIS ET AL SEPT 2014.MSL
NUM PEAKS:  97 
( 54    4) ( 55    7) ( 59   31) ( 72   16) ( 73 1000) 
( 74   86) ( 75   86) ( 87    6) ( 88    5) ( 89   58) 
( 90    6) (100   21) (101   24) (103  165) (104   14) 
(105   31) (113    6) (114   11) (115    9) (116   12) 
(117  112) (118   12) (119   11) (129   84) (130   20) 
(131   28) (133   95) (135    8) (144    6) (147  423) 
(148   67) (149   43) (157   61) (158   18) (160  262) 
(161   47) (163   22) (173    9) (177   10) (186    6) 
(191   34) (192    7) (201   33) (202    6) (203   11) 
(204   58) (205  671) (206  127) (207   69) (208    9) 
(210    4) (216   11) (217  207) (218   41) (219   22) 
(220    5) (221   19) (229   39) (230   15) (231   25) 
(232   13) (233   12) (234    8) (235    3) (244    9) 
(245   10) (246   11) (247    7) (262    9) (268    4) 
(269    6) (274   22) (276    4) (277   19) (278    8) 
(279    3) (286    4) (288    2) (291   30) (292    9) 
(302    6) (305   21) (306   10) (307   20) (308    7) 
(309    3) (317    4) (319  501) (320  147) (321   74) 
(322   15) (333    7) (334    3) (343    3) (364   20) 
(365   10) (464    3) 

NAME:Myo-inositol
COMMENT: HP-5MS ultra inert (UI) capillary column (30 m x 250 micro-m I.D, 0.25 ?m film thickness; Agilent Technologies Inc.). Helium was used as the carrier gas at a constant flow rate of 1 ml min-1. The temperature of the oven was initially 70oC stable for 5 min, followed by a 5oC min-1 increase to 310oC and finally stable for 1 min
CASNO:Myo-inositol
RT:36.243
SOURCE:C:\NIST08\AMDIS32_2008\PLoS_ONE -ALIFERIS ET AL SEPT 2014.MSL
NUM PEAKS:  41 
(149   63) (175    9) (190   20) (221   58) (222   15) 
(265  282) (266   71) (267   37) (268    7) (291   80) 
(292   29) (293   35) (294   11) (304   10) (305  823) 
(306  244) (307  119) (308   22) (318 1000) (319  344) 
(320  164) (321   34) (322    7) (367   75) (368   29) 
(369   15) (380    2) (393   40) (394   16) (395   11) 
(396    2) (419   16) (432   67) (433   87) (434   37) 
(435   14) (507   53) (508   25) (509   15) (510    5) 
(612    2) 
