# Supplementary material for: A Metabolic Profiling Strategy for the Dissection of Plant Defense against Fungal Pathogens
Source: PLoS One. 2014 Nov 4;9(11):e111930. doi: 10.1371/journal.pone.0111930 (PMC4219818; doi:10.1371/journal.pone.0111930)
Supplement: Data Set S3 — DIMS Orbitrap MS/MS spectra. Recorded MS/MS spectra of representative chromatogram from Soybean seedlings infected by Rhizoctonia solani at 48 h post-infection in the positive electrospray mode between 0.6 and 1.2 min. (TXT) [file pone.0111930.s009.txt]

MS/MS FRAGMENTS ESI+

MASS=Monoisotopic

BEGIN IONS
TITLE=File10686 Spectrum14 scans: 47
PEPMASS=271.13409 828592.50000
CHARGE=1+
RTINSECONDS=36
SCANS=47
79.185 7.75757
80.589 5.32223
81.229 6.85465
82.248 3.4558
84.172 282.85
85.178 20.1121
86.221 12.8959
86.964 1.1098
88.245 1.02386
89.876 1.0863
93.155 6.58581
94.377 8.64991
95.186 11.6591
96.154 17.7381
97.181 8.7439
98.190 17.0307
99.152 2.71962
100.060 64.0839
101.024 12.0264
103.110 9.27399
104.140 1.32359
105.188 13.2031
107.177 10.5626
108.422 9.44548
109.178 17.9914
110.284 34.9491
111.198 23.7759
112.134 46.5474
113.106 7.41956
114.130 11.091
115.173 7.47393
116.172 8.26309
117.302 3.41436
118.208 4.62421
119.299 4.50736
120.341 11.4856
121.089 32.6046
122.271 18.6752
123.181 29.0472
124.104 29.3791
125.120 8.0592
126.189 28.7768
127.078 5.61136
128.143 19.8962
130.326 14.8485
131.145 9.31631
132.204 10.3064
133.032 5.72329
134.183 5.60851
135.188 16.6251
136.218 41.1435
137.191 60.2917
138.255 38.7066
139.362 24.5246
140.111 41.1126
141.130 42.2412
142.211 26.9179
143.442 17.3237
144.223 63.9599
145.155 19.0606
146.043 15.1873
147.087 19.9601
148.202 9.52871
149.209 10.9628
150.486 17.8565
151.491 8.5812
152.197 17.2171
153.128 36.3391
154.177 44.4453
155.161 46.9019
156.177 154.169
157.188 36.1695
158.975 4651.41
159.737 33.3354
161.115 16.6562
162.223 42.1314
163.130 18.303
164.230 15.7191
165.070 36.8553
166.187 17.1665
167.124 17.0517
168.175 75.4375
169.247 36.3202
170.288 29.3186
171.205 41.8374
172.171 15.4507
173.256 29.5404
174.205 19.0337
175.235 8.05677
176.197 2.87024
177.203 17.555
178.435 54.663
179.236 47.7882
180.243 26.7608
181.139 35.7487
182.256 28.4602
183.109 26.0911
184.238 16.0679
185.105 12.1411
186.202 35.7018
187.165 58.6635
188.197 43.7698
189.160 7.77006
190.849 27.2023
191.940 3.73433
193.032 28.4293
194.184 71.9578
195.213 29.6155
196.165 402.653
197.122 142.768
198.287 23.2654
199.242 28.9483
200.170 17.3223
201.208 78.7225
202.194 35.4328
203.168 285.848
204.239 8.83452
205.366 8.51583
206.357 14.0822
207.321 11.4016
208.114 14.2095
209.152 58.9294
210.207 115.394
211.180 179.672
212.134 240.434
213.198 67.7449
214.195 111.944
215.103 123.205
215.869 7.91543
216.916 2.18531
218.425 2.78074
219.127 5.70069
220.211 31.3646
221.082 42.0167
224.169 213.76
225.110 180.137
226.248 92.1143
227.127 255.513
228.121 114.714
229.215 41.5918
229.984 2.89906
231.464 1.87591
233.585 21.2149
235.187 52.1362
236.274 22.3614
238.207 643.51
239.164 909.816
240.296 71.5156
241.271 27.6732
242.209 379.354
243.102 210.225
244.230 12.7263
245.225 7.70314
250.382 1.40418
252.170 754.082
253.138 826.852
254.083 147.051
255.083 17.4554
256.101 19.3594
256.934 7.91601
258.606 1.79986
261.333 8.53092
262.226 18.3712
266.938 1.56713
268.250 1.17952
269.328 9.18248
270.282 28.7864
271.159 9.97375
END IONS

BEGIN IONS
TITLE=File10686 Spectrum15 scans: 48
PEPMASS=567.32959 1107909.62500
CHARGE=1+
RTINSECONDS=37
SCANS=48
160.271 2.53487
162.400 6.95654
170.089 6.73079
172.092 2.37529
175.245 2.08394
176.265 17.7035
177.248 4.64669
181.057 2.79353
182.939 4.56997
183.959 5.13602
185.071 20.3542
185.998 4.4707
186.975 5.25168
189.202 2.11961
192.967 2.32523
194.187 66.2064
196.295 3.14489
197.464 20.2173
199.098 38.47
200.066 61.8356
201.343 23.8644
203.370 10.963
207.232 2.66499
210.202 4.88153
212.330 10.5471
213.083 5.71615
215.173 26.8701
216.110 3.54438
216.789 4.84185
219.052 8.79921
221.001 2.52023
223.220 13.5009
224.050 2.75155
225.101 2.91184
225.890 5.30064
226.717 3.9185
228.170 11.1642
229.282 5.95839
230.246 2.34655
231.199 3.76076
233.109 3.16136
234.393 7.0671
236.513 9.82355
238.348 2.82804
239.120 1.88362
241.200 14.2101
242.062 5.57748
243.040 25.3084
243.751 4.27888
245.088 17.5257
246.148 13.1842
248.135 3.25175
249.035 7.79925
250.216 6.29541
252.019 4.70648
253.261 9.28083
254.383 15.3962
255.234 7.66351
259.550 21.779
260.186 3.49045
261.758 3.41106
265.254 7.94909
267.049 25.6364
270.112 11.9737
271.210 16.1757
272.357 30.3563
273.158 16.8334
274.081 14.4845
275.066 17.3547
276.375 9.82738
277.317 4.42372
279.191 1.9054
281.339 5.21028
282.965 7.44682
284.011 8.39596
285.900 5.82294
287.102 60.6447
288.028 58.8677
288.917 4.85102
290.200 10.9327
292.845 9.62387
294.229 5.30647
295.001 14.0239
296.306 2.754
297.218 5.34383
298.018 2.51896
303.115 90.213
304.018 13.0537
306.208 6.78413
307.316 4.28644
309.394 9.32376
317.096 2.86893
318.196 23.1066
319.237 12.5178
320.941 3.27602
323.250 4.4554
325.513 15.2892
326.199 42.2959
327.220 4.89935
329.260 6.82438
330.156 5.71841
331.395 59.3676
332.196 98.6378
333.325 12.5489
335.345 17.5738
336.264 3.68695
337.359 12.1773
339.264 2.52037
342.923 23.919
344.415 18.1619
345.178 12.4714
346.321 7.11725
348.257 8.414
350.238 14.4932
351.424 6.06636
352.035 11.6134
353.271 2.37371
356.224 6.58479
357.952 2.70084
359.287 5.65816
360.317 10.1722
362.168 185.587
363.200 95.5134
364.169 10.8186
365.055 18.4036
368.293 9.50677
369.353 3.95254
371.252 15.1434
372.333 5.20672
373.228 3.82783
374.352 10.0074
377.182 10.0064
378.316 6.43066
379.415 6.50445
380.276 8.66257
381.172 31.668
382.339 13.229
383.196 5.78429
385.155 4.80892
387.091 9.01231
389.041 4.18765
390.930 31.5728
392.242 2.81593
393.220 3.19633
394.290 4.31911
395.352 3.54298
396.833 3.22797
402.199 2.65736
404.180 197.127
405.220 185.199
407.249 15.5664
409.077 10.8634
411.011 26.118
411.947 13.2817
413.255 12.3444
417.153 4.46299
418.540 14.0996
420.206 28.6513
421.237 5.32107
421.928 5.08921
423.304 14.185
424.253 3.1609
425.305 99.5541
426.266 97.0088
427.153 18.1394
428.484 17.1893
429.222 10.2203
430.544 2.49412
432.001 11.6726
433.909 6.59705
434.921 22.0636
435.570 4.016
436.719 5.39602
437.385 11.5062
438.385 2.51981
439.533 27.7377
440.363 6.73156
441.281 97.4587
442.049 17.7934
444.992 7.79641
446.948 10.0064
448.210 3.09553
449.907 4.38354
450.949 10.2348
452.131 15.1386
453.129 22.8238
454.335 77.1307
455.214 273.504
456.377 19.5918
461.150 12.1658
463.311 3.98759
465.373 35.6313
466.274 123.69
467.244 58.3699
468.328 16.711
469.218 20.1831
470.524 2.40809
472.971 2.68093
474.605 2.46332
476.435 7.18386
477.962 5.00388
479.220 12.9784
480.424 33.822
481.252 42.3608
482.183 33.7997
483.223 11.4094
484.284 33.6324
487.329 1.9256
490.285 3.72862
491.098 5.30175
494.040 10.2879
495.163 6.5084
496.083 11.8856
498.798 17.3784
502.155 8.00269
503.305 6.96178
504.115 9.78659
505.183 30.7028
506.980 136.893
507.641 4.81463
508.298 34.0515
509.231 18.6105
510.154 13.8309
510.965 27.8139
511.638 5.92314
512.927 6.65501
517.521 11.4897
518.298 3.01863
519.537 5.45618
520.424 17.0599
521.308 19.344
522.169 42.2063
523.161 33.8477
524.425 22.0038
525.371 11.6329
530.592 12.7676
531.414 2.37273
534.125 39.4715
535.054 85.6311
535.680 15.6182
537.210 25.3419
538.346 16.9377
539.437 20.365
540.817 10.8425
541.972 3.35025
546.063 9.61465
548.384 111.028
549.314 235.377
550.082 19.1818
550.810 23.2258
556.808 5.2679
558.501 3.2984
566.197 6.19774
568.977 3.97662
END IONS

BEGIN IONS
TITLE=File10686 Spectrum16 scans: 50
PEPMASS=507.32907 1197797.12500
CHARGE=1+
RTINSECONDS=38
SCANS=50
139.262 2.03824
146.248 8.40083
148.021 2.24603
150.158 11.7777
153.510 7.51626
155.091 964.947
156.084 140.611
157.150 7.0215
159.146 5.44112
160.381 19.9974
161.288 4.11298
162.012 4.78665
163.142 9.9758
163.951 6.1048
165.005 2.26541
166.234 2.60062
167.373 1.98113
168.056 2.56462
169.229 139.856
170.138 95.7802
171.051 1491.65
172.122 70.029
173.532 12.7286
174.517 5.8206
177.000 112.461
178.206 6.36265
179.285 2.23238
180.288 10.1049
181.817 2.36252
183.190 425.468
184.170 67.5966
185.387 191.22
186.060 119.887
187.040 19.4472
188.191 18.788
189.095 27.3778
190.266 71.6218
191.148 4.67024
192.682 4.09239
193.958 4.92858
195.163 39.8102
197.044 6.37442
199.125 678.751
200.008 229.019
200.892 28.6351
202.297 8.79584
203.272 55.5237
204.070 16.6189
205.240 4.21528
206.146 11.636
207.295 6.95108
208.282 4.48125
209.462 5.47225
210.247 7.80374
212.704 18.9421
213.306 177.913
214.028 225.045
215.086 604.949
216.217 35.0368
217.183 61.523
218.126 16.7605
219.055 8.41539
220.327 7.46822
221.182 5.9631
222.054 5.31275
224.499 1.80193
225.433 7.51628
227.127 508.427
228.148 50.6206
229.387 116.913
230.137 165.974
231.112 36.2512
232.212 46.9379
233.120 29.2567
234.019 8.12215
235.179 8.22513
238.970 4.24855
240.355 7.34085
243.143 3787.81
244.240 406.088
245.162 49.4142
246.407 12.36
247.263 13.3839
248.241 9.85846
249.324 7.87766
251.007 41.8669
252.161 9.99138
253.270 27.1071
254.037 3.14473
256.028 14.1089
257.036 3.48598
259.114 1604.15
260.255 229.711
261.158 211.782
262.245 150.067
263.235 30.0931
264.475 8.03504
266.371 13.7935
267.171 8.06366
268.274 7.61328
269.148 8.97666
271.203 123.524
272.574 12.2133
273.342 16.1419
274.531 22.6663
275.273 38.9553
276.196 13.3366
277.136 9.65656
278.433 6.90585
279.288 8.70113
280.410 12.7492
281.139 10.7581
283.935 38.2243
285.168 20.2309
287.157 1583.25
288.230 859.765
289.208 295.489
290.271 32.1419
291.108 33.3169
291.851 4.88609
293.322 10.4717
294.144 5.75415
295.459 3.9136
296.123 8.11353
298.113 14.8483
299.193 7.95411
301.156 28.5658
302.206 46.6208
303.146 135.631
304.299 48.6295
305.275 58.9856
306.288 45.318
307.158 6.14138
308.668 14.3838
310.250 5.34316
312.327 5.77437
312.961 15.5439
313.562 10.4843
315.252 7.11404
316.078 8.10491
317.125 97.9985
318.194 45.9053
319.160 102.791
320.237 49.4819
321.071 6.52171
322.067 6.45588
323.757 6.72867
326.497 45.3551
327.247 31.9508
327.932 9.25779
329.101 22.3559
330.478 14.1802
331.108 32.8364
332.693 42.6504
333.314 80.798
334.297 35.0939
335.166 172.658
336.149 11.7711
337.336 50.2035
338.234 22.338
339.604 11.332
340.821 9.95864
341.597 8.63344
342.445 17.2925
344.343 174.021
345.250 233.276
346.424 27.2509
347.320 56.6647
348.208 29.7446
349.034 15.6335
350.104 33.7834
351.174 58.8848
352.084 27.8619
353.191 49.2606
354.262 8.24806
355.403 15.9717
356.534 7.095
357.307 66.4293
358.137 30.2258
360.270 13.2637
361.159 90.8621
362.541 35.7017
363.226 89.3098
363.897 2.88641
364.557 8.01469
365.202 17.0446
366.185 9.97657
367.125 29.3229
368.231 14.2296
369.053 15.9114
370.639 39.3404
371.240 110.271
372.202 36.028
373.210 13.6097
374.906 139.307
376.064 42.9071
377.337 47.9063
378.264 19.5824
379.169 30.5092
381.192 18000.1
382.183 3102.62
383.251 16.7628
384.174 14.964
385.296 8.11283
386.003 15.351
387.328 6.65342
388.165 19.2374
389.072 19.7709
390.243 12.4082
391.255 29.0989
392.170 32.2242
393.235 75.5877
394.161 78.6446
395.268 95.9566
396.263 75.8328
397.076 19.2729
397.832 5.24319
401.167 25.713
402.214 17.6067
403.090 19.4714
404.154 17.3015
405.134 8.2736
406.363 33.4659
407.210 184.371
408.195 44.0428
409.153 40.6012
410.256 7.35524
411.247 19.0756
412.320 20.6498
413.108 11.2699
414.204 10.2968
415.043 6.92527
416.191 12.8688
417.229 16.9242
418.033 8.26311
419.356 27.9116
421.224 8151.29
422.204 1842.04
423.248 128.424
424.186 222.921
425.337 9.02018
427.428 13.4389
428.326 3.35597
430.161 7.37595
431.498 19.1387
432.379 13.0432
433.095 28.5967
433.853 7.9889
435.217 834.839
436.232 239.203
437.300 35.587
438.268 23.6604
439.142 3.90869
441.071 4.50161
442.419 5.7975
443.236 3.31315
444.226 16.5481
445.221 76.2308
446.308 23.142
447.090 88.7785
448.347 54.7855
449.310 232.514
450.282 84.2991
451.184 46.5485
452.286 7.17152
453.300 3.78027
454.733 1.9533
456.531 17.3793
457.401 14.9676
460.420 67.5279
461.181 90.8369
462.421 64.2831
463.214 251.469
464.304 90.3451
465.170 17.272
468.408 7.27516
469.364 4.85606
470.692 21.3023
471.511 25.9158
473.285 12.6347
474.204 34.428
475.262 336.398
476.216 23.2765
477.177 25.6616
478.508 39.228
479.681 31.6133
480.617 6.99501
481.691 8.31006
483.815 4.24699
485.420 3.177
488.275 388.966
489.265 480.363
490.190 149.414
490.796 23.3564
491.413 22.3713
497.974 35.0025
498.806 5.94866
499.946 2.63649
505.095 2.60755
506.275 17.185
507.138 34.0661
513.996 4.36158
END IONS

BEGIN IONS
TITLE=File10686 Spectrum17 scans: 51
PEPMASS=523.30304 1077796.50000
CHARGE=1+
RTINSECONDS=39
SCANS=51
153.256 2.65504
155.102 11.3448
155.983 6.58202
159.494 3.40779
162.088 2.48851
163.280 3.71416
164.857 6.34237
165.491 2.24584
166.379 5.11063
167.123 8.63174
170.442 15.078
171.130 12.233
172.135 4.09693
172.934 2.19239
174.263 6.03446
175.151 7.08659
175.935 4.5786
177.072 6.18309
181.058 8.74501
183.476 15.3956
184.658 14.5783
185.591 9.92474
187.028 3.82462
188.075 6.39901
190.131 12.4289
191.266 7.32935
192.107 3.27406
193.036 22.8111
194.146 3.35213
194.759 2.97544
197.073 23.2652
199.062 25.5426
200.204 8.42184
203.117 2.34494
207.207 4.92272
207.878 2.33316
210.021 10.7763
211.112 29.0032
213.242 7.01501
214.071 62.1085
215.273 20.1104
216.320 2.98152
217.123 5.24062
218.048 14.9738
220.303 11.0891
222.225 11.0935
224.818 2.31835
226.274 3.45903
227.150 30.0865
228.145 11.6222
229.760 10.142
230.863 11.8976
232.209 5.20628
233.109 11.1492
234.411 14.7973
235.143 8.78463
236.199 11.5872
238.206 13.1549
238.942 2.92755
242.299 13.1813
243.081 68.9901
244.279 29.74
245.284 10.8424
245.971 16.9852
247.132 4.80404
249.262 27.2789
250.074 12.1027
251.329 14.9002
253.256 7.69083
253.988 8.19957
255.264 16.9868
256.169 14.5379
256.954 11.747
259.091 66.1075
260.238 14.1934
261.148 3.60651
262.421 61.4308
263.262 1.99431
264.045 7.05019
267.460 20.7516
269.014 3.70106
269.655 3.05302
271.365 29.2513
272.111 9.9804
273.116 26.5738
274.267 5.62823
275.423 6.7528
276.201 32.0209
276.936 11.7144
278.363 20.9802
279.318 21.1924
280.206 6.17785
281.095 6.44672
282.053 4.82175
283.977 4.49594
285.061 9.22595
286.196 38.22
287.091 93.894
288.221 22.9886
289.166 37.0064
290.122 10.703
291.299 7.04939
292.176 10.0284
293.992 24.345
295.216 2.67953
297.283 4.54195
299.128 8.26687
300.061 9.67633
301.189 36.7481
302.013 13.0362
302.665 5.45252
304.317 44.468
305.227 36.3463
306.563 15.8642
308.240 5.59167
309.161 22.0276
311.225 14.5906
313.321 3.98032
315.420 22.9536
316.177 2.35186
317.236 24.7123
318.310 78.6076
319.294 147.823
320.255 52.0538
321.221 58.009
322.231 11.2133
323.245 16.2434
324.228 9.77131
325.224 8.0714
326.266 2.871
328.053 2.39852
328.943 21.5882
331.318 19.7644
331.998 2.75347
333.103 2.23762
334.649 9.58905
335.321 21.0986
336.338 6.89787
337.111 7.74037
339.232 3.63908
340.588 1.94151
342.053 15.8665
343.173 26.8501
344.234 11.9542
345.023 18.1992
346.248 20.62
347.129 70.5659
348.054 14.5599
349.102 25.9309
350.240 50.1209
351.502 20.9879
352.176 14.3445
353.055 17.9912
354.242 16.4911
355.111 12.2508
357.081 16.6095
358.146 10.182
359.148 13.2426
360.278 76.5059
361.233 55.8473
362.744 19.7104
363.619 12.955
365.157 40.3369
366.137 7.94822
367.208 13.6267
368.701 22.0756
369.314 9.38835
370.122 8.62897
373.276 11.4802
374.562 35.8213
375.776 68.1721
377.048 73.1199
378.029 25.7877
379.431 26.5933
381.116 97.0493
382.263 200.05
383.268 47.2621
384.903 33.5625
386.732 7.53299
387.401 3.1272
388.956 24.3761
390.314 24.5856
391.200 67.62
392.067 35.212
393.169 10.1006
394.284 16.7802
395.232 25.7537
396.640 68.5426
397.246 180.687
398.336 52.1735
399.296 6.06297
401.169 38.1199
402.133 11.9764
403.078 15.6489
404.858 27.6726
405.883 17.1048
407.025 37.0092
408.121 60.9517
409.090 43.5375
410.213 68.6419
411.209 208.795
412.267 31.7948
413.592 4.03385
416.085 3.12672
419.243 20.1543
421.157 46.06
422.128 163.441
423.207 76.2066
424.198 7.50368
425.278 16.5961
426.667 7.66478
429.263 5.61445
431.215 2.61466
432.650 20.3803
433.318 7.49999
434.225 6.78585
435.217 30.7351
435.826 6.86673
436.674 18.5544
437.343 53.9958
438.408 17.0578
439.194 95.4196
440.289 197.182
440.963 3.42407
442.004 4.45864
443.201 56.877
444.410 27.6985
445.451 7.8179
446.329 6.5172
447.213 21.3938
447.929 2.95918
448.624 3.43608
449.410 42.9916
450.170 7.31265
451.230 12.071
452.001 8.97041
453.302 16.1761
454.380 8.03034
455.146 6.92474
455.842 2.95507
456.501 3.9856
458.458 2.20963
459.283 8.19671
461.075 195.616
462.234 67.4487
462.955 180.941
464.172 86.4654
465.153 20.805
466.190 9.15436
467.628 5.86054
468.429 8.25133
472.326 6.17394
473.389 13.5054
475.425 20.2479
476.858 35.624
478.332 72.2753
479.341 132.975
480.221 65.6754
481.351 24.9013
482.132 5.35344
482.920 4.17399
484.730 9.42912
485.434 13.0996
486.675 45.8178
487.551 23.9114
488.419 10.5479
489.070 11.6466
490.618 128.013
491.305 135.602
492.181 56.9982
493.214 9.73063
494.245 24.7893
495.219 191.264
496.208 42.617
499.116 5.05685
503.157 4.57692
504.471 195.604
505.319 448.819
506.263 128.438
507.504 44.3685
509.213 14.6277
513.824 25.3602
514.800 19.495
522.347 11.7163
523.298 11.2951
523.924 12.711
END IONS

BEGIN IONS
TITLE=File10686 Spectrum18 scans: 52
PEPMASS=479.27679 1010480.43750
CHARGE=1+
RTINSECONDS=39
SCANS=52
137.228 4.36606
138.162 1.2424
140.194 3.45422
141.653 1.26124
142.343 3.90412
143.173 4.38925
144.133 4.71736
146.142 8.13863
147.182 9.15424
148.240 4.03763
149.207 7.05037
150.233 1.93927
151.149 5.02186
153.241 3.06386
154.098 4.65428
155.189 13.868
156.116 3.57049
156.977 1.49432
158.214 3.56982
159.342 4.47666
160.137 4.39531
161.307 9.11856
162.163 31.6486
163.011 18.4661
164.013 7.49822
165.148 15.0378
168.324 1.45722
169.041 2.1093
170.338 10.8248
171.144 11.3569
172.085 4.95855
173.237 5.55604
174.132 34.6696
175.208 11.3419
176.011 6.71553
176.960 8.39912
177.960 9.60912
179.076 11.607
179.950 1.58801
180.934 3.611
183.194 9.29813
184.068 6.53777
185.071 5.13131
186.017 14.9473
187.278 17.7647
188.161 1.23625
189.154 23.8103
190.151 182.174
191.146 46.6849
192.227 10.0453
194.156 10.4444
195.056 5.3178
196.187 5.65364
197.078 22.1481
198.592 4.35585
199.226 35.9208
200.214 14.0663
200.989 14.8346
203.135 58.6135
204.328 38.123
205.182 33.5346
206.254 199.715
207.262 2.61212
209.133 2.97861
209.787 5.3639
210.404 6.44748
213.109 7.9094
214.108 12.4332
215.272 45.3485
216.084 34.4859
217.258 16.6386
218.254 13.5325
219.406 11.334
220.075 2.11633
221.189 11.0534
223.278 1.99787
224.079 1.76254
226.387 2.59648
227.178 4.95073
228.295 9.89138
229.244 13.5529
230.173 314.858
231.157 132.347
232.435 11.9662
233.278 26.0029
234.112 21.9604
235.115 52.2662
236.147 7.82095
237.047 24.1419
238.207 14.3483
239.120 6.26391
241.317 5.95229
243.041 31.8126
244.256 21.25
245.155 30.1854
246.253 238.384
247.202 54.6998
248.029 7.25337
249.928 9.70291
251.110 70.606
252.062 12.7715
253.055 42.6863
254.258 3.2206
257.219 19.4072
258.145 12.1435
259.167 17.3628
260.188 39.6971
261.241 30.7589
262.241 92.1756
263.149 16.3289
264.933 17.3031
267.277 10.5238
269.143 13.5189
270.430 13.6777
271.249 3.98773
272.164 1.35033
273.099 25.5231
274.200 282.13
275.215 192.217
276.283 132.276
277.135 53.6993
278.347 72.6462
279.161 240.728
279.962 3.02507
281.103 28.8874
281.905 3.10903
282.958 12.7973
284.496 4.0438
285.364 11.0724
286.839 6.18631
288.005 50.5161
289.067 34.8163
291.402 22.041
292.334 10.7029
293.216 8.13027
294.204 11.3397
295.121 3.63172
296.990 65.6971
298.209 3.57252
299.202 11.4359
300.200 3.81607
301.117 11.959
301.954 5.33608
302.804 12.2433
303.604 4.54422
304.770 36.7979
306.089 83.259
307.187 31.9379
308.146 25.1298
309.090 15.3993
310.910 4.5
313.052 16.1054
314.025 5.76516
315.203 18.8752
316.110 4.15105
317.053 44.7063
318.358 11.2464
319.196 11.0719
320.348 5.41727
321.220 37.1655
322.150 25.2516
323.300 23.7152
324.831 52.6124
325.570 6.4722
326.288 13.8181
327.260 8.15093
329.329 29.2912
330.383 12.8946
331.236 21.5411
332.381 24.3255
333.204 19.7807
334.176 15.3452
335.256 27.9972
336.183 18.7226
337.170 112.657
338.253 220.932
339.198 78.9731
340.247 14.2167
341.105 17.5096
342.013 5.88287
343.178 16.1007
344.229 17.7415
345.153 5.94785
346.971 59.6911
348.148 34.1061
349.446 44.7145
350.452 62.7863
351.117 223.287
352.401 79.3913
353.158 302.439
354.087 7.97343
354.889 13.7642
355.664 18.4769
356.446 1.40786
357.146 10.6088
358.767 30.0761
359.479 5.56021
360.219 5.88281
361.057 90.0629
362.158 24.2554
363.248 41.8441
364.101 37.7383
365.153 28.0629
366.178 1040.84
367.211 486.355
368.155 153.6
369.352 7.69312
370.525 17.5719
372.271 2.9957
373.248 10.9671
374.243 11.3082
375.554 22.3672
376.331 45.7648
377.053 41.7303
378.955 1711.83
379.628 13.8729
380.251 12.4075
381.320 37.3145
382.675 7.68954
383.412 6.58144
384.222 3.1592
384.958 3.94089
385.931 2.58988
387.296 13.1168
389.194 51.5664
390.280 5.87266
391.215 14.7766
393.112 72.3157
394.072 8.64964
395.268 75.3287
396.202 147.401
397.163 121.006
398.331 12.9272
401.028 1.86582
402.091 11.4271
403.645 21.6221
404.402 16.1209
405.380 18.5681
406.445 6.55886
408.171 30.9074
409.431 22.8041
410.319 41.6428
411.049 10.4045
413.956 9.16946
414.680 2.26097
415.456 2.28302
416.894 45.8747
418.037 34.7374
419.095 81.2675
420.153 61.1914
421.348 48.0369
422.263 23.0385
423.172 42.5736
426.384 1.2649
427.242 4.22415
429.066 22.6053
429.921 5.37835
431.057 5.19993
432.580 23.9562
433.420 33.9062
434.424 164.727
435.209 327.916
436.076 47.0134
437.256 7.98064
438.392 2.96116
440.418 27.9766
441.285 12.8032
442.187 7.65272
443.302 32.0996
445.558 25.4449
446.333 95.9876
447.244 266.987
448.204 5.59104
449.206 30.1873
450.050 17.3896
451.357 33.0155
452.395 3.41244
453.093 4.09913
458.824 2.91696
460.540 215.356
461.151 569.214
462.156 120.437
462.979 38.4104
464.029 6.93255
469.926 21.5796
472.567 4.92465
478.355 29.1289
479.344 6.67757
END IONS

BEGIN IONS
TITLE=File10686 Spectrum19 scans: 54
PEPMASS=609.34052 1817777.12500
CHARGE=1+
RTINSECONDS=41
SCANS=54
178.189 6.7772
183.100 4.39383
185.865 3.67479
194.228 3.15589
199.204 15.1399
200.127 6.67438
200.735 4.2606
201.423 1.9409
202.916 2.94498
210.268 11.8111
213.397 3.33864
215.348 11.9205
216.994 2.93107
223.305 3.57458
227.245 12.6112
228.889 11.6691
230.303 5.44646
231.215 1.89601
233.278 4.90346
235.959 4.84276
237.238 5.4322
238.297 2.42725
243.123 29.2662
244.259 13.1168
245.316 3.0871
249.378 3.67918
252.174 8.31663
256.129 3.74663
256.948 8.29744
259.090 49.3917
260.358 19.0632
261.261 4.04905
262.186 2.60547
269.207 12.7243
270.224 9.42092
271.241 35.5525
273.882 6.99796
275.155 8.93109
276.189 5.58405
278.344 4.52543
281.426 7.03955
283.232 4.33652
284.027 15.849
285.008 3.89452
287.143 47.4709
288.399 10.778
289.481 6.63712
290.932 9.7645
291.991 4.58234
296.260 3.73299
296.979 9.48058
298.198 2.20851
299.164 14.3684
303.070 26.1264
304.225 9.68732
305.178 2.76622
307.789 4.16771
308.967 5.34071
311.327 2.91851
313.286 9.04009
315.186 22.5941
316.415 8.33069
317.216 8.47518
319.191 17.4631
320.540 4.72698
322.181 4.01738
323.375 17.7802
324.486 37.47
325.233 4.20394
326.752 8.58475
328.111 3.24772
331.197 110.541
332.197 35.3828
333.473 15.4991
334.388 11.6187
335.208 8.71769
337.059 2.42712
339.074 3.18164
340.250 3.07704
341.181 6.36619
342.272 23.4611
345.125 14.9973
347.181 145.176
348.362 54.3281
349.164 22.4294
350.107 30.2739
350.979 34.9844
353.189 22.0213
354.429 14.3294
355.300 5.39642
358.261 4.37449
360.024 6.9574
363.245 12.2144
364.177 18.4396
365.685 10.0858
366.427 2.92555
367.302 12.0628
369.285 7.92761
370.247 2.26138
372.102 6.02931
373.260 134.954
374.175 233.79
375.221 58.3715
376.301 16.6184
377.197 5.17904
378.275 9.30019
381.257 9.26433
382.534 6.90172
383.481 8.83528
384.303 6.33176
385.130 4.74194
387.315 9.55475
388.212 4.54075
389.337 5.2827
391.025 58.8682
392.171 30.4255
393.475 13.4418
397.404 5.21051
398.335 3.04862
403.102 4.11756
405.372 13.3972
406.246 25.4234
407.240 103.187
408.355 23.9069
409.236 39.2585
410.880 3.52998
411.560 3.50063
413.259 20.5513
414.429 14.4449
416.286 13.2906
417.394 9.43011
420.314 9.57769
421.354 3.71154
422.847 33.5311
423.784 16.5901
425.447 8.31646
426.792 16.3381
431.366 2.61543
431.982 10.1177
432.941 7.69518
434.013 2.92542
435.013 2.97624
437.322 11.0461
439.139 28.2234
441.158 10.5897
443.335 9.83942
445.100 9.74186
447.009 14.4413
448.226 6.05194
449.144 24.7085
451.201 6.00871
452.066 15.9149
455.285 7.83813
456.080 4.5399
457.022 46.9529
461.653 4.6377
464.072 10.6788
465.456 10.6522
467.307 14.4232
468.313 8.41625
469.072 19.6782
470.210 107.934
471.268 12.4046
472.611 7.44139
476.159 3.9878
477.228 7.37386
479.090 17.9565
480.155 5.87569
481.313 13.4326
482.184 10.0494
483.197 3.53957
484.177 9.10046
485.206 118.242
486.339 14.9628
487.480 28.7268
490.471 10.9256
491.339 28.6579
493.176 8.42942
494.213 5.1269
495.296 9.38108
496.201 16.8342
497.596 23.8608
498.516 51.089
499.279 27.2882
503.596 12.1489
504.473 2.95533
506.464 4.4377
507.441 54.993
509.361 63.8403
510.381 121.538
511.454 42.9622
512.369 35.61
513.377 59.3643
514.267 3.43915
518.814 7.70521
519.432 1.96296
521.375 31.363
522.308 13.9216
523.290 20.7626
524.957 96.7258
525.671 26.0142
526.537 23.8222
527.280 10.889
528.175 25.0734
529.977 9.40402
531.516 2.98735
534.083 7.46663
535.400 30.8582
537.397 25.1655
538.160 6.30319
539.068 21.9256
540.187 32.3597
542.154 19.0797
545.376 5.27013
546.855 13.1081
549.040 49.7201
550.467 38.8726
551.074 64.3107
552.449 29.9835
553.324 27.0769
553.927 7.03894
554.763 25.643
555.461 7.51656
561.936 10.7359
565.168 55.1721
566.002 10.5933
567.123 86.7305
567.967 36.4511
569.140 15.449
569.988 7.76667
571.032 10.8475
572.466 1.96492
574.961 16.7622
576.020 5.2076
578.266 93.3056
579.333 364.9
580.437 18.493
581.274 13.7499
582.540 25.1374
583.427 51.7601
584.362 4.54885
588.703 6.78998
592.332 103.416
593.203 224.731
594.211 66.2846
595.395 21.6025
597.677 4.81341
601.594 6.37236
602.229 22.4086
610.414 58.4974
END IONS

BEGIN IONS
TITLE=File10686 Spectrum20 scans: 55
PEPMASS=463.30344 912227.00000
CHARGE=1+
RTINSECONDS=41
SCANS=55
133.174 9.32463
135.093 7.92881
139.133 48.79
139.876 21.3265
141.280 94.5169
142.104 69.6795
143.030 19.9835
146.308 5.32185
147.284 39.1177
148.489 22.6501
149.130 314.83
150.063 2.58847
153.188 30.4898
154.058 7.49339
155.117 281.222
155.922 228.054
157.046 22.5115
158.289 28.2175
159.294 2.60395
160.099 10.2762
161.210 41.6044
162.261 26.5329
163.260 8.05418
167.078 2.18679
169.200 50.016
169.990 110.097
171.191 281.18
172.104 23.1687
173.209 13.3248
174.178 24.4006
175.241 122.507
176.258 44.4079
177.025 17.0644
178.978 11.8295
180.062 7.0975
181.453 2.17822
183.068 78.2824
183.969 54.4761
185.774 423.063
186.945 31.6328
187.900 17.6626
189.287 974.786
190.154 4949.19
191.195 25.6171
194.338 11.9037
199.113 2270.24
200.201 180.38
201.023 16.0037
203.152 340.491
204.238 24.1078
207.218 58.0321
208.306 5.44258
210.954 2.86419
212.497 5.13788
213.824 49.4472
215.112 1646.65
216.248 88.246
217.249 84.9341
218.244 91.4482
219.351 6.34958
220.180 13.8462
221.158 25.0156
222.042 5.87436
223.277 3.86386
227.367 16.4412
228.365 7.71175
229.137 2.31071
230.197 18.4792
231.091 23.383
232.205 100.183
233.199 38.6547
234.277 20.4677
236.979 74.2431
238.355 7.07484
241.334 25.7613
243.139 923.541
244.142 57.9712
244.998 47.7096
246.137 11.0143
247.111 50.2973
248.263 4.83188
249.289 13.2446
250.093 4.54984
253.098 9.87716
254.038 3.66324
255.095 4.10147
255.994 4.89553
257.105 8.73549
258.161 42.7361
259.345 120.609
260.231 2562.78
261.174 546.198
262.234 1094.39
263.011 25.1372
264.343 3.11744
265.182 10.1626
266.921 7.64141
268.299 8.32436
269.076 24.5181
271.184 9.68112
272.012 2.88011
273.466 21.6085
274.410 3.16701
275.227 24.9142
276.029 12.955
277.130 28.6211
280.451 8.14286
281.406 7.24106
282.872 13.8058
284.956 4.94622
287.198 25.064
288.247 30.6227
289.242 57.1615
290.619 22.3738
291.340 36.7434
292.284 88.6769
293.280 10.9836
294.122 13.1352
296.844 4.32203
297.539 5.73652
298.270 4.47682
301.148 20.0677
302.058 20.9299
303.246 23.0016
304.209 23.2511
305.261 43.4058
306.346 24.175
307.298 13.1801
308.176 25.5495
309.085 20.5431
311.191 5.01032
312.500 6.01352
316.162 14.765
317.156 11.227
318.112 8.02531
319.295 62.4244
320.183 6.0906
321.145 10.1247
322.234 18.8009
323.234 19.6888
324.124 22.3596
325.083 20.1774
326.119 5.71621
327.707 5.44998
329.344 6.8481
331.094 61.3457
332.108 29.61
333.195 37.9311
334.242 36.1405
335.160 9.65057
337.161 18332.3
338.222 1952.46
339.145 6.73066
340.862 5.68919
343.225 40.3613
345.173 32.1475
346.001 7.89699
347.222 54.7356
348.354 4.64243
349.149 5.92254
350.237 68.3528
351.405 711.319
352.180 2743.81
353.167 5.52147
356.805 5.68765
358.294 2.02712
359.404 11.9392
360.411 13.4348
362.205 12.4365
363.185 140.786
364.215 21.6247
365.158 21.7308
366.382 52.2236
367.486 6.29795
372.381 8.89603
373.432 16.7578
375.901 23.1557
377.199 3591.08
378.156 684.639
379.134 86.8131
380.307 86.0984
381.316 6.79586
383.104 16.6714
383.969 3.27285
385.036 8.24073
386.123 5.85281
387.236 15.2643
388.297 15.1533
389.275 29.8856
390.547 43.5636
391.318 331.112
392.331 133.827
393.231 20.3827
394.316 17.6061
397.275 7.18283
398.273 6.09696
399.210 4.79472
400.345 5.06669
401.304 53.542
403.064 150.216
404.316 40.9469
405.426 164.19
406.286 52.4742
407.193 11.9623
413.594 10.7946
414.341 13.7114
415.271 12.1246
416.606 21.1715
417.495 5.05323
419.164 294.244
420.059 47.9353
421.175 3.48396
421.853 2.18254
424.529 31.1221
425.716 12.4272
427.169 35.2773
428.136 16.1156
430.163 12.5451
431.332 284.57
432.201 13.9367
433.205 32.6951
434.042 15.1527
435.285 38.0887
436.342 10.0354
443.104 8.8682
445.034 362.509
446.175 112.059
447.055 25.3894
447.990 5.06405
448.989 3.13268
453.788 13.3326
458.213 16.8729
462.899 14.8748
463.535 14.1136
END IONS

BEGIN IONS
TITLE=File10686 Spectrum21 scans: 56
PEPMASS=655.38263 920955.06250
CHARGE=1+
RTINSECONDS=42
SCANS=56
188.156 1.5952
199.281 11.0403
200.335 2.92221
201.233 4.0638
202.058 5.86502
208.341 4.75291
210.343 3.663
212.146 2.13502
213.073 1.51943
215.231 24.3171
216.138 5.23485
217.014 9.17714
219.231 2.96119
220.841 5.05052
226.210 2.04398
227.066 12.6484
228.271 6.21887
229.167 5.28465
231.135 6.58065
234.208 2.37825
236.340 2.53647
241.270 1.45247
243.048 16.2571
244.190 9.54585
245.603 6.9331
246.994 7.31047
250.272 5.90185
255.863 1.43031
257.297 8.25251
259.016 14.0249
260.337 5.04291
261.156 1.3789
264.164 4.72678
267.117 1.69514
268.250 8.24341
269.107 4.43664
271.132 19.2782
272.331 3.12174
273.129 13.7746
273.898 6.46962
274.768 8.66056
281.026 4.65533
283.388 3.77398
284.247 4.77534
287.155 44.9719
288.215 20.9482
289.139 17.6611
289.993 5.43396
291.150 3.36867
294.244 1.20945
296.009 3.72145
300.294 12.0919
301.369 2.34837
303.029 26.245
304.079 4.08428
305.144 2.75328
306.495 4.42328
308.304 3.82299
310.202 1.67014
311.461 2.60125
312.355 13.1603
313.271 8.15294
315.305 15.1843
316.215 8.04495
317.063 14.0109
318.763 1.66069
319.853 6.0447
322.051 1.63962
324.797 8.99693
325.402 4.32114
326.096 4.86829
327.020 8.28484
328.092 9.03994
329.300 12.3324
331.252 21.7108
332.172 15.764
333.145 12.9063
335.190 4.72363
341.131 3.02149
342.353 12.134
343.103 8.43207
344.160 4.42783
345.213 8.36542
346.552 9.96648
347.270 19.3703
348.220 8.00799
349.277 14.3866
350.388 2.09229
352.297 2.19208
353.054 10.5485
354.273 9.78797
355.171 7.47288
356.258 5.08923
357.061 2.90761
359.453 9.35613
360.442 7.83254
361.330 12.2143
362.507 9.44315
363.288 16.8159
364.091 16.9333
365.765 4.91974
367.208 4.22741
368.316 17.3143
369.421 1.50019
370.379 3.71802
371.170 2.23653
373.245 3.35936
375.220 77.516
376.252 27.0696
377.228 20.4106
378.337 2.0925
379.433 4.38878
381.353 3.63053
382.345 1.41736
386.057 3.90583
387.107 1.97655
388.728 9.64436
390.175 17.6201
391.243 90.918
392.352 9.72926
393.351 15.9857
394.063 5.23874
394.976 4.84527
398.240 4.77415
399.063 6.26246
401.304 2.41533
402.208 5.69919
403.061 17.6683
404.418 8.97729
405.180 12.2271
406.561 9.21958
407.354 2.30285
408.097 4.62803
409.226 7.19284
410.377 2.26443
413.007 3.81843
413.691 8.46356
415.110 4.60019
416.219 3.87697
418.338 7.47414
419.148 17.8583
420.132 25.7818
421.239 4.14601
422.317 5.51846
423.277 3.95135
424.833 2.91148
426.169 1.32565
428.047 3.32048
429.149 11.3164
431.400 4.77649
432.502 2.25908
433.283 1.91031
434.391 1.78869
435.512 6.29629
436.449 7.79753
439.360 4.81208
440.232 15.5019
441.052 2.94436
444.340 8.73201
445.220 4.88238
447.105 13.5931
449.154 4.40886
450.350 23.0227
451.310 21.6746
452.332 13.0557
453.524 11.9346
454.549 1.58215
455.693 2.43425
457.435 3.14926
459.238 1.97566
461.154 27.2618
462.037 3.99258
463.243 11.6542
464.624 19.8409
465.753 5.82543
466.489 49.9643
467.366 25.8359
468.332 3.39165
469.279 5.66306
470.392 6.12018
471.547 4.90212
473.312 3.56104
475.235 13.4898
477.555 2.88977
478.347 3.35029
479.320 8.51013
480.196 6.86946
481.379 4.6026
482.502 19.2695
483.187 3.23496
484.417 1.6098
485.239 8.4428
487.067 5.08686
489.132 5.1047
491.092 15.0846
492.301 18.0315
493.159 21.4472
494.096 22.441
495.043 6.97912
496.203 11.6627
496.874 9.73909
498.548 2.68667
499.405 8.08238
500.374 3.45461
504.812 4.95171
506.081 4.07038
506.895 1.82965
508.239 16.3819
509.178 3.2095
510.398 6.29018
511.315 5.49553
512.234 6.03519
513.183 59.4471
514.363 66.783
515.444 31.0946
516.944 10.4034
519.061 15.7392
522.518 33.2244
523.243 17.1612
524.418 16.9364
525.285 6.41397
526.347 21.4643
527.299 7.64454
529.210 69.5009
530.617 10.6546
531.951 3.49417
533.313 14.4669
534.379 17.9695
535.426 16.608
536.450 12.47
537.358 23.4678
538.498 26.3645
539.482 6.27195
540.389 11.5774
541.367 17.2793
542.118 17.052
543.339 24.6713
544.630 9.75048
546.074 1.43158
547.098 2.2255
548.246 14.2642
549.024 4.16661
550.214 12.9415
550.974 11.6055
552.096 4.5324
553.296 72.4247
554.221 118.476
555.302 55.8166
556.488 116.85
557.413 62.6264
559.381 1.47461
560.297 2.03115
561.949 9.8511
562.567 8.10041
564.955 17.4465
565.610 2.11131
566.282 23.6345
567.106 3.30243
569.175 180.288
570.303 23.2303
571.138 20.4921
572.154 19.1901
573.940 8.26023
574.890 8.08775
575.617 9.47342
577.229 12.2889
578.381 26.5783
580.103 24.6259
580.726 14.9664
581.568 20.9345
582.933 28.8081
583.646 41.5144
584.400 14.0479
585.299 4.06707
586.273 8.49155
587.359 2.65446
588.326 9.13576
589.721 4.92329
591.229 10.5032
592.559 38.7865
593.510 14.2248
594.397 45.8717
595.142 54.9182
596.420 51.0674
597.496 16.1967
598.526 19.5292
599.200 33.8945
600.161 5.26206
603.209 1.22982
604.534 23.5669
605.552 7.21249
606.313 2.72137
607.172 10.3421
608.416 9.87599
609.522 27.5324
610.347 49.0243
611.336 93.9385
612.088 11.3424
613.419 3.22626
614.588 3.36595
618.527 10.5736
619.521 16.2128
620.424 6.35526
621.667 16.8263
622.378 116.648
623.394 167.029
624.290 6.79972
625.484 29.0836
626.948 41.1535
628.390 7.55682
630.171 4.80219
634.053 1.90519
636.389 168.828
637.302 190.971
638.162 21.3949
639.224 7.7582
640.346 7.80319
646.296 10.2446
654.388 43.7631
655.459 28.4692
656.471 1.74529
END IONS

BEGIN IONS
TITLE=File10686 Spectrum22 scans: 58
PEPMASS=140.06812 978523.00000
CHARGE=1+
RTINSECONDS=43
SCANS=58
53.174 9.70656
55.191 5.0995
58.087 71.4935
67.097 2.97216
68.048 4.90239
69.082 22.7114
70.247 21.4641
71.541 12.8793
72.171 45.5019
74.134 196.488
76.137 1.90299
78.018 1.70381
79.059 1.50577
80.150 5.2072
81.128 33.9705
82.074 23.4259
83.299 31.7464
84.141 90.8766
85.206 2.00781
86.120 3.79217
91.136 3.58966
93.394 11.4896
94.077 44.4352
95.181 55.0851
96.094 1027.6
97.135 19.2577
98.179 132.465
99.204 8.63543
105.096 4.50024
107.316 2.60849
108.126 18.9922
109.067 64.0724
110.081 6.91717
112.134 220.514
113.206 19.9764
114.233 9.00904
122.048 393.66
123.126 262.543
125.154 2.86277
131.179 4.72526
133.138 2.94858
140.220 20.5354
END IONS

BEGIN IONS
TITLE=File10686 Spectrum23 scans: 59
PEPMASS=156.07675 3214022.50000
CHARGE=1+
RTINSECONDS=44
SCANS=59
55.183 1.70922
56.219 5.16275
57.378 1.23388
60.145 65.5706
67.121 2.0698
68.356 2.93897
69.527 2.51767
70.249 16.2894
71.986 88.0231
72.601 1.36261
73.351 2.81186
74.110 3.99169
79.289 3.46445
80.095 4.51291
81.186 7.01371
82.325 2.92926
83.136 19.9825
84.177 72.5418
85.200 35.2527
86.123 13.0469
91.027 2.5772
94.170 14.7519
95.149 144.112
96.090 7.82169
97.462 5.8526
98.219 13.1736
99.329 4.40872
100.250 4.5547
106.752 1.71513
108.050 54.7132
109.184 38.3146
110.117 42.5417
111.164 22.6477
112.123 37.1452
113.209 2.03345
122.068 58.7211
124.293 15.1344
125.394 16.9829
126.177 138.869
127.201 1.7483
136.062 158.671
137.086 75.8574
139.340 3.17236
154.046 1.38934
END IONS

BEGIN IONS
TITLE=File10686 Spectrum24 scans: 60
PEPMASS=279.15918 679676.31250
CHARGE=1+
RTINSECONDS=45
SCANS=60
81.273 1.80681
82.464 2.01376
83.995 2.83669
85.059 2.35411
86.345 3.25143
92.183 0.658629
93.072 1.31295
93.832 2.99828
95.293 3.46891
96.054 8.22109
97.147 2.14714
98.273 6.03492
100.064 1.16178
104.034 1.1286
107.076 2.08363
108.155 3.70865
109.142 2.42471
110.140 6.4449
111.061 1.17729
112.084 1.69561
113.175 1.14042
113.902 0.763888
115.257 0.732055
116.196 2.72798
117.377 0.938109
119.107 1.42482
120.083 4.29257
121.244 2.9196
122.081 1.63438
123.200 4.63715
124.104 2.72554
125.233 2.56368
127.299 3.47633
128.332 2.40543
129.987 1.06076
131.757 0.587049
133.074 3.739
134.237 5.26198
135.150 5.75738
136.252 17.3006
137.185 22.0604
138.071 6.90913
138.998 1.24017
141.810 4.17648
142.604 0.511949
143.439 1.98683
144.801 2.22096
145.946 11.9368
147.181 6.81467
148.220 10.8701
149.113 38.5208
150.156 17.5766
151.097 5.9515
152.098 16.0372
154.059 3.85484
155.147 0.88038
156.564 2.42752
157.289 5.0029
158.147 5.96154
159.302 3.53464
160.404 2.52831
161.178 2.68643
162.407 7.08752
163.111 11.5853
164.094 20.2495
165.098 33.2693
165.999 19.39
167.180 12.5496
167.956 10.9647
169.024 3.18358
171.329 5.29483
173.180 2.72851
174.211 9.42253
175.105 12.498
176.130 20.6449
177.111 25.5871
178.107 17.6307
179.240 22.5849
180.357 25.5576
181.099 24.199
182.290 6.64237
182.944 5.03528
186.061 2.79392
187.085 3.85782
188.248 2.35833
189.070 17.8119
190.183 33.7597
191.151 24.2279
192.156 15.3087
193.159 25.2679
194.147 4.33712
195.114 15.9672
196.223 19.9804
197.323 3.15169
198.054 1.55665
201.055 81.7398
202.216 1.77835
203.202 14.5184
204.328 51.5066
205.032 81.2972
206.117 33.211
207.212 44.3803
208.213 19.3725
209.246 20.8316
210.213 13.7112
211.238 2.60737
211.847 1.20253
213.977 0.875562
215.226 14.5867
216.279 20.9493
217.110 28.4579
218.300 12.6565
219.182 46.5489
220.135 14.5578
221.111 38.236
222.155 18.8382
223.164 47.883
224.233 10.479
225.058 1.37608
229.107 2.53338
230.195 1.9008
231.261 5.35302
233.058 391.853
234.187 475.808
235.196 48.536
236.198 26.2992
237.046 43.5299
237.667 3.46482
238.295 5.61045
239.127 3.5988
241.402 2.90089
243.095 16.8544
244.016 1.80525
245.303 1.81778
246.340 20.2402
247.175 305.929
248.066 7.33909
249.188 51.1189
250.266 44.0364
251.180 102.52
252.073 7.02373
255.091 2.33747
261.063 416.589
262.364 69.028
264.163 15.5778
265.046 10.1478
265.881 1.6538
267.162 0.957946
268.743 13.8805
269.548 1.59538
270.275 1.84461
275.122 0.686422
276.158 2.9298
278.225 11.4311
279.219 46.2689
280.295 29.9982
288.304 0.899864
289.253 1.76263
END IONS

BEGIN IONS
TITLE=File10686 Spectrum25 scans: 62
PEPMASS=178.05865 767328.31250
CHARGE=1+
RTINSECONDS=46
SCANS=62
63.132 2.83604
69.225 2.35766
70.244 2.60816
72.275 1.69399
79.080 1.78076
80.576 2.05894
81.404 1.20315
82.219 1.26873
83.360 1.40103
83.962 1.20556
84.659 0.631672
87.203 1.26058
89.183 0.706221
91.150 2.31697
93.263 1.66579
94.032 4.64511
95.118 4.10622
96.165 59.0307
98.111 1.91149
100.163 2.06697
105.038 28.8446
106.112 3.46613
107.045 0.848893
108.178 9.58497
109.114 6.66283
110.126 11.6405
111.177 0.625799
114.059 41.8762
117.243 2.5021
118.091 8.12248
119.041 6.23162
120.390 4.62414
121.261 6.287
122.175 21.8261
123.053 8.42802
124.158 4.09946
128.116 8.62197
130.126 1.12209
132.029 89.6595
133.044 1105.31
134.050 131.062
135.183 33.2717
136.213 24.7172
137.248 14.3085
139.870 1.94063
142.065 1.62647
143.179 2.58857
145.493 5.42554
146.134 18.6102
148.083 9.36904
149.119 40.0913
150.122 253.916
151.151 2.77169
158.114 0.782905
160.024 543.841
161.049 240.589
161.670 6.82806
163.122 12.4589
164.031 4.09072
167.236 0.910798
169.077 3.66839
174.195 0.697431
178.214 41.2386
END IONS

BEGIN IONS
TITLE=File10686 Spectrum26 scans: 63
PEPMASS=156.07675 3713595.00000
CHARGE=1+
RTINSECONDS=47
SCANS=63
55.311 4.34787
65.997 2.17733
69.314 3.5039
70.177 2.41861
72.361 9.00641
79.137 2.7129
83.243 4.4854
84.163 15.7225
85.393 13.8245
86.083 8.07655
87.178 3.48576
88.948 11.4719
93.092 6.18415
94.141 8.76443
95.371 8.04551
96.195 52.9315
97.163 15.2678
98.833 4.72905
100.496 3.22288
101.182 2.08423
101.998 2.36733
107.304 1.01876
110.123 398.74
111.109 1844.27
112.116 22.7326
113.138 49.6716
114.075 16.5555
115.041 5.03524
116.788 1.70296
121.369 4.22038
122.172 29.8753
124.037 1.32753
125.051 37.2815
129.156 32.4884
130.179 58.2407
139.080 216.566
140.112 83.9675
141.249 7.40795
142.238 15.7731
146.930 2.6458
157.222 0.972926
END IONS

BEGIN IONS
TITLE=File10686 Spectrum27 scans: 64
PEPMASS=118.08619 12411354.00000
CHARGE=1+
RTINSECONDS=48
SCANS=64
56.141 2.97839
63.230 2.05122
66.911 0.744227
72.116 10.7557
74.029 186.972
74.631 0.924101
76.099 0.560332
79.149 2.71551
84.287 0.942127
85.129 0.514072
91.106 4.83168
93.038 61.9619
94.035 1.49389
100.180 18.3289
102.151 196.852
103.162 76.1078
120.125 7.73877
END IONS

BEGIN IONS
TITLE=File10686 Spectrum28 scans: 66
PEPMASS=551.35516 828821.37500
CHARGE=1+
RTINSECONDS=50
SCANS=66
155.057 2.65533
155.933 6.33205
157.269 9.75526
158.237 3.35287
159.493 8.77245
161.402 5.94465
162.830 1.44194
164.127 5.86617
165.875 3.73573
169.059 86.4705
169.885 105.034
171.076 486.25
172.207 13.8406
173.124 6.47357
174.138 11.7348
175.128 9.26991
177.070 6.37267
177.864 1.37448
180.111 7.64625
183.197 233.205
184.104 103.749
185.087 224.306
185.948 189.945
186.840 3.31424
189.180 7.35313
190.276 6.56307
191.987 4.93862
192.831 11.9303
194.185 12.3568
197.208 4.38001
199.135 1842.99
200.067 218.104
201.013 41.3062
202.865 26.3375
204.224 1.69716
205.070 6.48173
206.310 2.67794
207.305 1.51536
208.357 2.48515
210.263 5.35463
211.205 3.81755
213.144 262.064
213.986 126.235
215.053 844.026
216.203 82.7427
217.067 10.3055
218.456 4.14245
220.457 38.1403
221.182 60.0322
222.157 17.0881
224.203 7.36844
225.031 2.60088
227.113 517.396
228.080 42.2899
229.139 109.573
230.029 29.0611
231.253 14.0212
232.181 26.1099
233.349 2.72037
234.267 6.13516
235.389 15.6354
236.985 12.0078
238.217 48.3838
239.109 9.71844
239.993 4.76647
241.282 4.00412
243.123 846.695
244.167 118.883
245.155 50.9796
246.183 20.9944
247.263 24.1214
248.186 5.78913
249.144 7.24408
250.029 7.75891
251.181 26.9973
252.990 75.336
255.331 3.82558
257.334 25.2348
258.563 54.0709
259.205 490.522
260.108 57.5884
261.065 36.2267
262.141 11.8551
263.123 4.68288
264.328 18.6824
265.218 5.969
266.275 20.4778
267.134 18.9996
268.201 5.56058
269.115 5.7679
271.128 1848.32
272.143 168.209
273.099 49.3179
273.914 43.8775
275.122 19.2209
276.153 30.577
277.163 9.77953
278.835 3.29478
281.012 7.7641
284.270 6.10617
285.191 5.9672
287.152 3994.92
288.193 465.947
289.233 60.6561
290.135 16.9334
291.280 16.857
292.328 9.60499
294.237 112.613
295.225 10.798
296.450 12.326
297.202 2.81215
298.436 23.5626
299.268 12.3159
300.072 4.29277
301.033 30.4666
302.174 242.403
303.155 1393.49
304.141 167.623
305.156 125.578
306.048 28.6918
307.474 21.1807
308.894 8.4409
309.835 3.61988
311.296 9.78517
312.334 11.5946
313.344 27.3794
314.147 21.3267
315.239 103.679
316.229 11.2236
317.099 32.3623
318.474 42.7171
319.268 69.1949
320.209 31.93
321.060 12.0682
322.694 19.7887
323.359 12.5625
324.398 12.6146
325.288 20.8877
326.045 13.1603
327.062 16.0292
328.262 17.9841
329.214 42.1387
331.212 1472.65
332.277 164.348
333.418 53.7551
334.217 20.3493
335.128 91.5181
336.239 24.3434
337.218 23.4425
337.954 6.19724
339.413 6.94708
340.108 3.81655
341.253 2.72939
342.219 7.37066
343.578 6.98667
345.057 54.1621
346.133 203.842
347.130 266.968
348.295 76.6686
349.246 117.335
350.224 38.8451
351.214 37.5763
352.416 4.23109
353.142 33.4865
354.548 5.18054
355.246 19.0607
356.316 7.88017
357.224 4.76706
358.278 3.45398
359.130 21.2079
360.111 6.02351
361.236 97.7125
362.243 15.0516
363.301 86.6376
364.276 31.3993
365.336 23.4345
366.585 11.9086
367.233 7.46518
368.162 12.296
369.576 1.96881
370.577 12.8818
371.264 3.26101
373.326 10.9013
374.656 13.063
375.379 21.3056
376.394 46.158
377.200 39.7775
378.291 65.7829
379.248 78.688
380.251 20.2571
381.181 25.3634
382.533 7.88211
383.435 28.8267
385.690 13.9111
386.459 14.9821
387.242 14.995
388.153 82.2436
389.262 59.3991
390.216 51.3062
391.247 18.6255
392.240 18.7062
393.099 38.6691
394.475 23.3379
395.238 31.4309
396.118 22.8665
397.059 32.3934
398.216 39.9271
400.242 3.04973
401.094 13.0563
401.802 6.2058
402.821 17.9558
403.629 4.20818
405.229 50.0733
406.332 31.4784
407.250 44.1862
408.432 21.2047
409.315 12.3529
410.270 4.06435
411.384 26.9004
412.276 20.1386
413.077 16.7427
414.257 15.0904
415.294 26.3334
417.044 30.6093
418.233 31.9233
419.138 90.5452
420.192 56.0735
421.208 58.8123
422.196 68.171
423.277 28.9834
425.197 10746.9
426.243 2295.26
427.328 4.8496
428.310 3.18708
429.743 8.63414
430.409 9.05445
431.222 10.7121
432.150 6.58095
433.439 23.9278
434.185 12.2511
435.327 50.9106
436.171 38.3957
437.303 76.829
438.333 117.703
439.299 125.795
440.352 30.9873
442.791 5.70654
444.946 38.0959
445.608 32.563
446.473 21.4904
447.251 8.24922
448.424 19.2153
449.570 17.5104
450.556 32.68
451.247 189.98
452.245 65.2128
453.332 32.2578
454.432 8.2858
455.303 6.52935
456.119 9.71852
456.881 7.35766
458.135 2.4166
459.129 10.7856
459.749 3.3988
460.565 6.71739
461.223 11.457
462.261 16.1952
463.279 58.0745
465.247 8640.75
466.203 2067.04
467.284 128.041
468.235 101.142
469.652 10.7435
470.649 8.11555
472.136 11.4541
474.110 17.6924
476.546 33.8199
477.222 34.7884
479.178 843.519
480.232 309.44
481.277 58.3201
482.490 38.5182
483.260 13.4295
484.896 3.74486
486.186 16.1385
487.204 12.7596
488.391 15.6705
489.436 45.0592
490.413 17.8656
491.051 152.264
491.996 38.6464
493.332 172.332
494.285 48.7563
495.260 44.3385
496.408 15.4045
499.696 7.43753
500.569 13.3722
501.393 12.6884
502.635 14.2091
503.494 20.6464
504.335 81.8162
505.204 40.5774
506.355 277.904
507.313 500.74
508.421 114.289
510.279 16.061
512.574 8.70655
513.621 14.8922
514.298 11.1525
515.112 63.7186
515.985 3.82626
516.680 2.59493
517.576 13.0757
518.215 121.082
519.248 308.861
520.350 42.1542
521.222 34.4217
522.127 39.1459
523.416 35.3108
524.377 6.78691
525.945 10.1243
527.888 1.72613
528.721 10.7532
529.921 2.16214
532.357 278.908
533.216 365.002
534.177 126.035
534.971 25.9296
536.323 8.29588
537.463 8.52032
541.373 16.0713
542.676 3.2686
550.268 15.6024
551.384 18.3956
END IONS

BEGIN IONS
TITLE=File10686 Spectrum29 scans: 67
PEPMASS=699.40778 784963.68750
CHARGE=1+
RTINSECONDS=51
SCANS=67
204.063 1.77109
208.094 1.438
210.413 1.21206
213.825 1.60378
215.411 10.6319
223.160 1.79469
227.237 1.76461
229.367 4.74305
229.985 2.5991
231.290 4.97661
232.124 1.19589
234.703 2.981
242.393 3.13269
243.194 25.2682
244.091 7.34774
245.196 1.91094
246.006 1.62894
248.479 9.14375
250.112 3.1411
252.773 7.09253
253.412 7.51612
254.224 2.68127
257.128 4.50074
258.499 2.49736
259.271 3.82644
260.449 9.09838
261.310 4.59204
266.972 1.23267
268.804 7.29168
270.159 1.94694
271.209 16.2784
272.212 8.40757
273.556 8.06101
275.259 6.00659
277.280 18.6622
278.391 4.71799
281.273 5.27882
285.093 10.9893
287.041 28.5408
288.123 17.2978
289.240 4.11175
290.115 3.53198
292.049 4.04328
293.269 7.62383
295.089 3.77986
296.026 1.84172
299.185 1.57609
301.134 7.11952
302.211 2.15014
303.177 23.0871
304.363 2.88267
305.246 20.2053
306.231 14.8961
307.256 3.57397
310.287 2.11841
313.961 2.52666
315.085 16.8965
316.183 9.01009
317.241 32.3655
318.083 9.96944
319.291 17.4149
321.398 3.26731
322.557 2.31522
324.658 1.98216
326.300 6.08684
329.060 3.84652
330.415 3.08743
331.345 44.4472
332.242 23.9211
333.123 34.0695
334.355 10.0724
335.083 5.53297
336.297 7.87093
337.329 3.91938
339.967 2.77587
342.218 4.72437
345.493 3.09815
347.039 120.945
348.130 9.85455
349.233 25.5268
350.078 4.21491
351.297 10.5248
352.578 9.56171
353.360 6.73728
353.971 1.41263
354.979 4.82411
356.180 4.43278
357.357 2.3829
361.340 9.89729
363.132 12.8303
364.837 5.88496
365.491 1.3188
368.585 8.62432
369.189 11.861
371.245 12.5187
373.381 24.776
374.335 5.56083
375.123 21.4914
376.325 11.1487
377.203 11.3247
379.249 3.33448
381.859 4.79034
383.019 7.85741
385.154 4.01426
386.304 18.0629
387.200 5.6691
388.196 21.0258
389.278 48.7605
390.134 4.96415
391.116 22.5488
392.328 21.1737
393.211 2.06094
394.289 3.0839
395.329 4.72969
397.243 11.9276
399.214 5.46508
400.324 1.51371
401.080 7.61398
403.173 39.4855
404.536 19.3355
405.338 59.5649
406.540 12.3484
407.281 13.8569
410.508 1.93959
411.147 7.02221
413.264 10.6631
414.339 2.06432
415.228 7.21266
417.391 4.43299
418.283 5.08853
419.262 78.1907
420.324 49.0546
421.293 10.8197
422.158 2.45945
423.272 2.12198
424.270 3.52768
425.282 7.10471
426.593 3.3176
427.630 9.62572
428.580 2.02115
431.251 21.7458
433.040 4.81035
434.324 8.10303
435.276 81.9637
436.309 20.5426
437.256 4.20095
438.460 7.2887
439.227 3.83049
440.467 3.57385
441.175 4.63386
442.216 16.4369
442.995 7.19177
444.305 13.8455
447.095 24.8549
450.180 6.36548
451.172 37.0347
452.179 10.2324
453.163 9.89616
455.582 6.15065
456.449 2.45417
457.911 3.08551
458.987 2.35088
461.005 43.088
462.176 11.6029
463.201 13.6087
464.300 5.63079
465.593 3.79952
466.610 4.20068
470.241 5.49541
471.264 6.58306
474.224 11.513
475.373 1.69226
476.645 5.33287
477.573 7.93377
478.463 15.1733
479.304 16.1528
480.337 6.7478
481.134 6.21838
482.147 13.3994
484.063 11.6035
484.787 3.12222
485.740 3.47295
488.335 4.30449
489.028 6.1607
490.416 2.95686
491.387 9.96915
492.303 3.5342
494.258 92.6188
495.348 65.2218
496.160 10.7659
497.078 2.62891
498.248 1.55313
500.228 2.51941
501.355 7.62791
502.365 2.55005
504.041 12.0264
505.371 16.6423
507.099 4.64763
507.965 4.81491
508.809 6.99535
510.514 23.1328
511.491 4.62264
512.115 9.01599
513.371 4.46454
514.109 2.8916
515.298 7.93167
516.409 3.51739
517.881 5.81245
518.690 12.013
519.508 1.87287
521.828 7.18815
523.036 166.697
524.307 51.7534
525.439 35.7187
526.218 10.8108
527.163 41.0169
528.751 12.2376
529.412 3.87462
531.399 13.6989
533.330 6.03706
535.792 5.93825
536.578 22.9948
537.303 24.3626
538.439 34.2835
539.220 6.33171
540.592 14.153
541.563 16.8638
542.387 18.6534
543.070 3.958
544.223 5.8143
545.228 5.83759
546.292 8.18779
549.069 1.41107
549.711 1.69271
550.762 1.92729
551.399 3.22697
553.470 13.3376
554.455 13.8253
555.384 5.59577
556.777 15.2021
557.533 16.2474
558.300 36.6656
559.205 11.6522
560.151 2.55368
561.182 18.0607
562.534 3.30815
563.276 7.81019
564.444 12.7132
565.663 5.24809
566.480 11.8407
567.240 21.1105
568.273 7.90636
569.621 5.13357
570.599 7.10436
571.383 17.4509
573.209 40.1241
574.066 10.2036
574.688 1.50766
575.511 7.43671
577.257 3.82981
578.442 6.97283
579.188 17.3871
579.843 3.64773
580.594 7.95952
581.275 9.67245
582.222 8.73042
583.368 13.1552
584.375 4.29121
585.372 10.7504
586.157 16.0835
587.328 13.0248
588.479 7.2931
589.083 5.42707
590.370 12.3363
592.462 3.10914
593.402 2.75814
595.232 4.40385
596.458 11.5115
597.346 41.9009
598.417 133.987
599.232 55.3791
600.337 69.8339
601.401 110.077
602.729 4.72178
604.959 1.15283
606.752 17.6907
607.635 3.31752
608.492 7.92168
609.250 7.32323
610.054 6.63298
611.236 19.8355
612.323 49.2225
613.277 155.438
614.264 40.3246
615.258 28.5855
616.107 6.23623
616.715 6.7683
618.212 40.2617
619.542 4.25716
621.681 30.5739
622.369 16.4719
623.428 2.48733
624.467 13.3844
625.225 3.42796
626.472 10.8389
627.489 15.2161
628.443 17.4101
629.416 18.5882
630.335 1.23506
632.545 4.95236
633.563 6.99394
635.367 5.41789
636.659 28.6301
637.494 9.66145
638.792 71.9789
639.542 37.1382
640.425 27.9964
641.508 2.67413
642.185 3.46714
643.418 8.23288
644.303 8.31999
646.036 3.2955
646.933 4.73136
647.862 3.44763
648.481 5.23842
649.246 1.50367
650.159 6.06301
652.453 5.19694
653.502 25.8238
654.398 33.5118
655.457 77.9174
656.463 13.7276
657.233 16.0931
659.556 2.3998
661.324 4.00064
662.353 7.31559
663.450 8.92407
664.312 1.63044
665.135 16.1077
666.326 90.5521
667.236 143.809
668.780 15.1214
669.659 20.4421
670.479 21.259
671.463 14.4802
672.684 1.70345
673.624 1.547
676.337 5.40411
677.444 10.9855
680.251 195.872
681.255 210.042
682.081 12.5797
682.893 8.21871
684.249 1.78401
690.716 11.0304
697.079 2.95494
698.395 51.6456
699.343 10.0993
700.183 1.76355
END IONS

BEGIN IONS
TITLE=File10686 Spectrum30 scans: 68
PEPMASS=595.38135 733533.00000
CHARGE=1+
RTINSECONDS=51
SCANS=68
169.059 16.311
171.189 109.651
172.025 1.75798
176.150 1.61461
177.120 5.78915
178.186 3.25957
183.128 90.7615
184.061 29.296
185.072 76.5473
186.022 38.1939
187.021 8.24615
188.239 4.24962
190.222 3.40712
191.237 4.26837
193.298 2.75815
194.157 6.36544
196.922 3.11749
199.147 523.066
199.978 94.977
201.176 3.71645
203.451 2.00582
212.484 10.5571
213.161 143.139
213.946 81.5452
215.165 316.404
216.255 15.8001
217.194 8.48771
218.072 5.643
220.012 2.8758
221.925 12.5564
227.210 264.131
229.065 89.7452
230.010 65.3958
230.994 1.77619
232.945 4.84696
234.056 2.21788
235.436 1.75171
238.367 3.39918
239.161 1.33925
241.214 1.12502
243.124 1202
244.158 72.7708
245.164 13.0136
247.188 5.23855
249.487 4.08042
253.022 1.861
254.851 3.08624
257.180 220.57
258.295 11.0863
259.101 308.995
260.179 33.8618
261.227 5.0466
262.146 1.71891
263.113 4.64513
265.282 2.22199
268.809 4.79145
269.477 3.03027
271.142 612.428
272.204 19.3812
273.145 179.523
274.020 10.2287
275.202 18.1457
276.175 1.9969
277.214 3.70684
278.917 1.46885
281.432 2.80182
282.682 3.91856
283.329 15.3057
287.188 676.39
288.125 37.2051
289.183 46.7871
289.988 2.17142
291.155 4.64417
293.203 5.13233
294.185 1.93232
299.302 1.56985
301.228 25.7414
303.184 399.558
304.115 14.2776
305.270 15.3759
306.241 1.69267
307.053 2.46591
307.772 1.2327
311.338 5.16439
312.367 2.68868
315.232 423.271
316.444 30.7882
317.230 28.207
317.977 3.67056
319.343 24.0439
320.162 4.34622
321.154 3.2919
322.145 10.1459
322.864 1.72199
327.307 1.97037
328.468 12.244
329.230 2.30129
331.179 2258.64
332.154 140.291
333.296 22.1585
334.007 1.00005
335.174 25.8055
336.589 2.02426
337.215 3.01201
338.020 5.46384
339.203 22.1873
340.318 1.43099
341.061 4.45118
342.447 1.2651
344.225 1.14336
345.313 4.84975
347.133 1007.55
348.237 39.1414
349.297 109.664
350.137 6.14194
351.115 16.3814
353.224 6.36816
354.574 1.9807
355.336 3.16383
356.607 5.24879
358.180 16.92
359.185 44.165
359.967 7.31614
361.236 59.1069
362.312 4.11676
363.267 25.2604
365.595 9.26946
366.237 6.50554
367.402 20.6495
369.025 6.71738
370.081 8.74082
372.106 2.35716
373.137 5.88372
375.187 918.747
376.225 75.0617
377.263 47.3878
378.243 3.35895
379.168 21.9464
380.220 1.15147
381.624 10.0369
384.242 2.71024
385.047 3.32913
386.181 1.63207
387.512 5.91559
389.156 1.13735
390.270 40.7314
391.229 73.0477
392.384 11.8487
393.374 18.5627
394.804 5.46047
395.430 1.42647
396.791 3.09439
399.138 8.30921
400.507 2.6556
401.399 11.1177
402.175 2.96268
403.205 7.72488
404.176 4.611
405.226 32.7783
406.343 7.23204
407.220 43.9929
408.263 3.13245
410.991 3.49966
412.338 4.79714
414.221 11.801
415.293 16.9002
416.183 2.14622
417.159 1.52935
419.297 15.2286
420.272 1.29428
421.164 6.72032
423.097 79.7089
424.256 7.19711
425.273 11.4427
426.354 13.0458
428.961 2.33644
431.148 3.49721
432.198 17.1253
433.285 46.0919
434.213 13.7108
435.215 9.49465
437.047 2.4242
437.974 5.24004
439.219 13.7639
441.118 24.6545
442.776 3.58498
445.419 2.47749
447.163 4.03947
448.521 14.0198
449.240 16.9509
450.250 8.93547
451.155 26.7755
452.316 11.0563
453.009 2.68754
457.081 15.2228
459.358 8.94649
461.137 5.05739
462.266 18.6064
463.148 38.8393
464.275 7.50242
465.241 31.237
466.036 29.7869
467.190 8.59797
469.227 5060.16
470.198 462.427
470.841 1.20735
472.997 3.64137
475.012 13.6284
477.112 7.25068
478.864 7.40785
480.523 6.78367
481.273 6.91445
482.231 22.4944
483.274 55.8049
484.380 7.92719
489.339 72.9094
490.268 16.8407
491.047 9.11215
492.538 7.33927
493.384 4.61864
494.291 2.06261
495.276 105.025
495.927 8.42206
496.871 7.90716
497.667 4.15034
498.867 7.2658
500.121 4.67464
500.754 11.2557
505.249 11.1091
505.960 2.27842
507.241 23.1313
509.238 6605.27
510.367 545.91
511.184 28.3821
512.396 7.75104
513.588 2.32993
514.762 8.70921
518.825 3.34208
520.108 3.27041
521.094 4.12271
523.277 554.271
524.258 88.7659
525.427 12.0904
526.265 1.85983
526.867 5.49024
528.098 7.13491
528.919 2.95184
531.290 2.38748
532.389 1.25921
533.376 23.2076
534.992 66.6158
536.189 8.88025
537.287 146.951
538.373 7.87247
539.364 8.8816
541.221 1.22907
544.651 3.06859
545.386 1.466
546.371 1.84424
547.336 9.82767
548.734 15.8602
549.686 15.393
551.303 407.451
552.917 14.2347
553.730 9.90024
554.531 5.48362
556.996 2.21407
559.031 11.7539
560.115 5.84828
562.353 82.2228
563.347 267.301
564.382 4.77708
565.352 25.6003
566.087 2.10629
567.329 33.5501
568.461 10.214
569.708 5.29218
572.827 8.16918
575.488 4.44989
576.561 43.5393
577.245 145.233
578.193 21.2372
579.077 4.30596
579.807 14.6924
580.445 6.53172
584.180 1.36766
585.774 1.68949
594.354 11.021
595.495 9.49196
END IONS

BEGIN IONS
TITLE=File10686 Spectrum31 scans: 70
PEPMASS=419.27637 662204.37500
CHARGE=1+
RTINSECONDS=53
SCANS=70
127.111 7.9842
129.066 1.35973
130.896 3.53335
135.191 1.47563
138.045 4.01522
141.390 19.8482
142.175 14.3031
144.060 11.4548
145.246 4.88262
149.140 1.32535
150.308 4.45358
155.057 72.8963
157.100 3.13515
159.071 4.5668
159.799 2.15767
161.219 5.39934
162.017 5.97006
168.060 1.68488
171.074 102.371
172.193 4.176
172.980 5.60183
173.918 2.63568
175.038 10.0567
176.956 28.0835
178.022 3.78387
181.101 3.84439
182.231 8.84262
183.098 3.01876
184.200 1.85178
185.095 8.12186
186.227 7.90571
187.060 6.62274
189.256 6.56365
190.066 13.7712
191.105 7.17584
192.265 1.79108
193.081 21.0192
195.114 4.79914
196.190 1.7694
197.000 2.95406
199.155 34.3803
200.583 4.57054
201.311 3.28599
202.958 5.40835
204.944 2.9554
208.836 3.2618
213.174 9.13565
214.185 9.36604
215.198 4.50134
216.005 5.47939
217.391 12.0465
217.996 6.71981
218.806 1.40041
221.116 103.498
222.315 6.40987
226.436 3.51086
227.224 16.8555
228.213 4.45095
230.528 3.33069
231.951 9.68467
233.080 7.4064
234.087 2.11639
237.133 16.096
240.309 1.92296
242.824 10.4097
244.383 3.25313
245.147 4.03476
246.361 14.4053
247.201 4.28676
250.279 1.87227
252.378 4.57151
256.143 5.10056
257.149 29.0591
259.002 4.05392
260.244 2.5595
261.106 14.4419
262.272 122.427
263.324 8.77409
264.518 11.4381
265.164 35.3915
266.080 5.79675
267.111 15.6994
268.932 1.49261
270.182 25.2725
271.191 3.98343
272.363 9.43044
273.134 1.40218
275.184 209.397
276.211 15.4674
277.368 1.29634
278.373 4.04133
282.416 3.54802
283.034 8.98093
284.970 5.11505
285.886 2.34205
287.182 14.357
288.231 83.1837
289.313 6.14878
290.233 6.09356
291.231 5.31984
293.146 1646.64
294.232 85.8121
299.156 7.41912
299.802 5.02371
301.011 11.4337
302.211 3.55734
303.109 2.10206
304.363 14.9777
305.155 2.75807
306.173 33.4568
307.172 26.2236
308.133 6.6335
311.023 8.88391
313.021 1.30098
315.333 12.7647
316.061 33.079
317.135 91.4372
318.133 8.55834
319.102 48.0653
320.082 1.93661
321.178 20.3416
321.789 8.50661
324.104 1.24419
325.039 5.61669
326.390 5.11747
329.105 31.1112
330.359 3.94913
333.156 150.673
334.521 32.0468
335.330 7.62216
336.216 36.1391
337.239 3.79309
341.033 3.00823
342.193 14.1451
343.318 17.762
344.466 15.2119
345.530 7.14568
346.208 3.94676
347.225 22.4671
348.137 3.13545
349.205 7.86586
350.008 5.20333
351.200 2.46297
352.011 2.71569
355.826 5.05261
357.143 1071.5
358.302 105.382
359.010 863.236
360.084 53.4366
360.742 6.08879
362.267 14.6703
363.185 3.45055
365.127 9.89713
366.547 4.94803
368.473 1.6034
370.033 4.38992
371.151 13.7149
373.098 19.5144
373.966 9.03388
375.145 63.671
376.020 88.1143
376.965 18.8972
379.874 2.70954
382.540 13.9142
383.439 8.18565
384.252 4.19797
386.085 44.6715
387.221 16.5656
388.287 10.1151
389.192 8.02122
390.468 3.89319
391.885 18.4963
392.598 1.94489
400.446 63.4844
401.179 329.52
401.946 209.752
402.919 13.8193
409.692 5.95102
410.365 4.88567
416.452 6.1996
418.382 13.6887
419.377 6.17592
END IONS

BEGIN IONS
TITLE=File10686 Spectrum32 scans: 71
PEPMASS=380.33093 470551.21875
CHARGE=1+
RTINSECONDS=54
SCANS=71
111.892 2.07238
117.120 6.09205
119.145 2.05332
120.198 29.3479
121.167 12.338
123.677 1.38333
129.112 2.64522
131.298 4.54893
132.320 1.24477
134.088 10.7425
135.122 5.83958
137.169 4.34683
144.216 2.21408
145.278 2.47724
148.357 1.4952
150.057 2.79992
151.160 1.5395
154.175 1.68266
155.185 2.1679
159.037 5.40779
161.186 2.32993
162.177 9.93963
163.221 2.91519
166.004 3.61894
168.272 1.31092
170.038 7.38952
170.928 1.05552
172.969 5.20464
175.146 7.28221
176.286 36.0559
177.222 130.332
178.339 4.35331
179.179 3.63064
180.178 1.39586
181.095 14.1259
182.274 21.8283
183.111 12.2361
184.224 10.331
185.117 2.51085
186.297 2.22429
190.016 21.7594
190.969 2.43827
192.983 7.94903
194.858 12.9626
196.164 72.1237
197.233 128.067
198.271 18.924
198.927 5.41404
200.162 18.2252
201.267 4.29562
203.019 4.88475
204.389 5.04363
206.251 4.45333
207.484 4.32526
208.217 16.0786
209.275 18.767
210.191 109.936
211.209 43.2517
211.968 4.75576
212.969 1.17201
216.290 5.50888
218.264 68.6707
219.040 10.3604
220.173 4.43307
221.185 8.65186
222.056 13.3907
223.240 11.2662
224.163 49.6484
225.481 7.56856
226.219 20.9389
228.041 2.63637
230.507 2.68484
232.237 7.43211
233.238 1.19182
234.035 2.66912
234.933 3.10589
238.116 152.96
239.229 17.421
240.209 87.2229
241.140 7.90514
242.249 3.87793
244.186 1.96053
245.279 8.35035
246.678 7.69292
248.318 3.87849
249.166 4.60361
250.166 6.42393
252.198 4077.27
253.152 793.695
254.095 49.0588
259.508 13.1923
260.159 7.32411
260.935 1.41189
262.833 1.53863
264.027 6.88864
264.926 9.54152
266.195 1656.69
267.269 180.371
268.145 47.3028
269.203 293.299
270.942 2.29946
272.188 5.99165
274.163 6.23155
275.098 2.7487
276.378 1.65424
280.254 1330.03
281.174 112.039
282.178 21.2225
283.070 9.44847
284.323 1.33995
284.998 2.38666
289.165 6.00746
289.993 3.6298
291.265 2.90976
292.472 10.1988
294.206 433.234
295.201 38.4037
296.208 267.04
297.223 26.221
298.281 4.82658
300.494 2.10283
302.333 27.7867
306.236 12.9031
308.242 1200.21
310.215 1205.41
311.258 80.0139
312.054 6.83454
314.042 1.57456
317.642 2.96329
318.323 3.3957
319.190 3.87205
319.987 62.5679
321.042 34.7833
322.325 187.418
323.289 182.032
324.327 253.087
325.361 23.0925
330.400 1.6698
332.275 1.1671
333.667 7.83209
334.464 15.5566
335.326 12.2631
336.221 78.1498
337.035 27.6805
338.275 12.2995
339.203 1.41915
341.594 4.78862
342.289 2.95106
342.972 3.77415
344.136 5.53171
347.875 23.2196
349.296 8.52341
350.386 6.83111
351.578 23.0185
352.254 19.6758
353.154 4.26965
358.424 4.22383
360.215 3.60121
362.052 75.6792
362.973 69.3283
364.205 14.5109
365.245 3.89658
366.079 1.92638
370.770 6.77686
378.458 15.6825
380.360 2049.43
381.348 205.365
381.955 1.78321
END IONS

BEGIN IONS
TITLE=File10686 Spectrum33 scans: 72
PEPMASS=350.15955 496341.59375
CHARGE=1+
RTINSECONDS=54
SCANS=72
107.084 3.54957
114.373 2.07536
117.286 1.48145
120.902 0.923979
122.158 1.47704
126.202 0.944291
129.218 0.575481
130.194 0.657626
131.173 1.63564
132.969 2.89234
134.184 0.843101
135.069 1.21437
136.216 4.11254
138.188 2.43075
140.210 0.905584
142.268 1.43585
142.965 2.9327
143.877 0.724839
145.149 37.0409
148.051 2.20339
149.098 1.4181
150.066 1.88864
152.514 0.622471
154.024 5.6711
156.107 2.03091
157.135 5.55325
159.136 2.30688
160.142 5.31371
162.090 4.83527
163.117 0.878037
164.055 1.72738
164.923 1.73917
166.110 0.892242
171.096 3.00923
174.228 4.02474
175.248 6.00683
176.168 2.5346
177.203 2.07219
178.066 5.71542
179.240 5.38395
180.134 0.623434
183.351 2.11579
184.055 1.44806
185.266 2.50899
186.219 1.16888
188.123 700.035
189.451 2.48803
190.213 12.5912
192.195 2.84723
192.988 5.28195
194.330 3.11312
196.658 16.3576
197.339 1.10964
198.202 2.08353
199.138 0.814389
200.104 4.77192
201.181 1.24053
201.980 2.78311
202.954 2.14179
204.075 5.85043
205.127 3.30923
208.377 3.0124
209.099 4.2644
212.894 5.43067
214.125 0.990221
215.812 2.49766
216.458 7.00125
217.356 0.591836
218.082 8.43096
219.006 2.27396
220.176 6.73139
221.219 5.39325
222.138 3.32051
225.207 2.0748
226.215 6.8031
227.192 1.02113
228.278 2.21244
229.632 8.16802
230.346 1.57042
232.124 10.3645
233.068 9.53736
234.272 1.28619
235.239 4.80095
236.297 1.4215
237.597 12.8606
238.251 33.7313
239.065 2.84975
242.410 4.49416
244.204 49.6769
245.020 1.29365
246.334 0.771006
247.103 0.905166
248.051 2.97068
249.029 5.26678
250.279 5.85532
251.264 9.88827
252.183 23.3926
253.279 2.91989
254.204 3.33292
255.913 1.76669
260.047 6.35612
261.192 1.95345
262.156 3.2753
263.300 7.3945
264.291 5.71118
265.087 2.6167
266.425 10.6544
267.255 12.6786
268.212 3.98582
268.823 2.42979
271.109 9.46103
272.138 16.9564
273.907 2.4133
275.137 3.34063
276.165 18.7018
276.952 2.4251
278.247 2.55787
279.434 0.771005
280.427 0.952416
281.247 5.01971
282.203 1.38844
283.358 2.24306
284.126 8.34713
284.997 0.556168
286.280 1.49243
287.330 1.40504
288.198 6.5184
290.157 8.17414
290.945 9.79404
292.246 6.14893
293.085 2.16654
294.271 3.62876
295.034 7.4196
296.287 23.2359
300.202 0.659798
302.411 1.85748
304.027 13.6162
305.536 15.3007
306.138 45.4235
307.039 10.0399
308.031 9.5317
312.370 5.8113
314.146 87.9646
315.477 1.24078
318.156 25.5627
319.243 3.87665
320.168 5.31075
321.125 4.28462
322.246 13.3883
323.035 3.44567
325.105 1.81773
327.875 2.93135
328.777 3.32059
330.123 3.77963
332.076 160.659
333.216 39.5026
334.128 3.60004
335.214 4.24116
336.227 3.28974
348.990 2.71645
350.137 3.78102
350.961 2.17714
END IONS

BEGIN IONS
TITLE=File10686 Spectrum34 scans: 74
PEPMASS=396.20169 437656.00000
CHARGE=1+
RTINSECONDS=56
SCANS=74
113.040 1.01376
115.917 0.876409
124.388 1.31424
126.244 20.0333
127.047 2.94672
129.193 1.30412
132.170 0.822362
133.307 1.49375
136.897 1.9237
138.120 1.55826
139.220 6.26403
142.336 2.44066
144.136 46.9731
144.774 1.98544
148.078 1.6277
149.300 4.03297
150.163 11.4857
151.217 6.00661
152.952 1.85089
155.126 0.892753
156.985 2.08072
158.176 0.989318
159.949 2.1294
161.199 3.79025
162.335 17.1319
163.148 1.76861
165.148 5.25036
166.277 6.04996
168.454 2.72842
170.977 7.98614
173.073 2.33788
174.152 7.67634
174.900 1.47536
177.067 5.55451
178.249 1.97825
179.019 7.24601
180.121 6.1416
180.990 4.08959
186.286 9.52349
187.104 8.16272
189.690 2.16844
190.419 10.3702
191.352 16.3452
192.292 9.0155
193.153 15.1485
194.177 6.20715
195.345 7.16121
196.228 8.26103
197.039 11.4183
199.128 4.51753
200.048 17.7397
203.008 6.7101
204.268 1.48773
205.126 13.2771
209.119 8.22703
210.001 7.70671
211.286 6.17663
212.349 4.6009
213.234 3.69755
215.369 7.46745
216.152 27.9499
217.081 1.07851
217.905 2.85284
219.201 6.01971
220.048 1.44941
220.984 2.50961
222.196 1.93373
223.417 7.04933
224.382 4.87457
226.029 4.48914
226.985 5.73811
228.224 0.825538
229.070 3.40925
229.988 4.29509
231.057 1.91597
232.050 1.97513
233.430 3.55698
234.222 16.2011
235.335 3.02843
236.484 3.24563
237.297 2.35274
238.061 11.9236
239.101 2.57095
240.345 12.1211
241.260 6.15052
242.145 13.0857
243.162 6.27026
245.001 2.57087
246.319 7.13302
249.153 11.483
250.198 8.72198
252.077 53.5825
253.111 17.5233
254.679 12.6196
256.153 3.55649
260.446 2.67373
261.510 1.0264
262.217 6.14058
263.980 5.81532
265.057 10.5871
266.114 11.5773
267.309 31.484
268.171 66.0435
269.599 56.0737
270.380 85.4351
271.275 13.3972
272.281 0.829843
273.372 1.54632
274.379 1.14012
275.193 3.01809
276.216 4.07534
277.142 11.12
278.070 12.4063
279.173 11.7147
280.286 12.7988
281.235 14.1033
282.324 28.6599
283.138 82.8152
284.401 36.8855
285.262 57.6985
288.131 276.235
289.184 3.91327
290.617 1.6186
293.617 2.85685
294.315 6.91681
295.281 36.6779
296.200 15.8821
297.066 29.5986
297.948 22.5721
298.646 8.12102
301.047 1.67663
302.996 5.86787
304.312 1.19726
305.457 5.18804
306.291 8.36449
307.461 2.72706
308.269 10.9493
309.225 10.0551
310.234 19.963
311.245 13.5576
312.446 4.06324
313.145 15.8385
314.933 12.6988
317.054 6.23724
319.335 3.4217
321.201 10.716
322.261 6.58822
323.147 14.6508
324.228 19.7686
325.346 7.22338
326.278 12.5896
328.121 2.19398
330.825 4.52942
331.895 6.06698
333.475 1.49186
334.582 1.60771
335.828 42.2464
337.022 43.0424
338.131 16.3526
339.165 4.99455
340.131 8.31283
346.096 1.9626
347.465 6.49505
349.225 1.30078
350.173 9.8213
351.183 13.7987
352.265 41.2221
353.337 12.7799
354.180 19.5639
354.998 6.98902
359.283 3.42205
360.084 9.68444
361.143 5.32245
363.316 15.9778
364.017 20.2452
365.285 9.72042
366.037 5.7234
366.987 3.34923
368.156 23.1734
369.107 10.9373
369.996 3.51403
370.644 2.1522
372.778 1.5605
374.941 6.44377
376.551 6.02916
377.473 44.2855
378.176 89.9032
379.140 85.9956
380.031 18.9839
381.514 4.98637
384.356 1.26776
390.786 4.83601
394.016 5.42439
395.318 40.3285
396.245 9.51766
396.988 1.49727
END IONS

BEGIN IONS
TITLE=File10686 Spectrum35 scans: 75
PEPMASS=435.25061 342262.09375
CHARGE=1+
RTINSECONDS=57
SCANS=75
126.211 1.56223
130.233 0.606303
131.179 2.90617
135.261 1.82713
137.174 0.807461
138.597 0.941386
140.276 2.32756
142.251 0.647821
144.238 4.06685
145.124 3.01166
149.299 1.09027
150.608 2.26101
153.829 2.57219
155.254 5.36192
156.190 1.91229
157.109 2.29574
158.847 0.598953
160.991 5.40248
163.481 1.39627
165.850 1.11493
170.179 1.47695
171.160 2.29002
172.220 1.70886
173.111 3.24127
174.981 8.4563
176.161 3.37516
177.084 10.2449
179.985 0.600086
186.196 2.31398
187.214 4.67787
188.128 1.64796
189.348 7.63792
190.173 17.3852
191.516 2.60609
193.122 9.88653
194.156 2.50608
196.855 2.31892
199.197 4.45964
200.101 2.11365
201.199 5.63665
203.233 11.3259
204.161 6.37378
206.262 2.66668
207.988 7.02486
209.092 7.02487
210.068 0.892425
211.128 0.833632
214.795 3.72601
219.227 3.94788
220.090 0.940216
221.072 8.28246
222.138 1.41643
222.985 0.740326
225.126 3.82962
226.027 0.95517
228.985 1.42519
229.854 0.69624
231.153 34.8038
232.184 14.2705
233.330 24.8654
234.186 3.2556
235.020 4.60579
237.009 128.523
238.245 3.13914
243.233 4.53691
245.322 1.77781
246.130 1.69594
246.965 1.08205
248.385 1.56874
248.996 0.771507
251.022 1.91945
253.022 7.36772
254.337 2.26348
255.534 5.49867
257.260 9.44406
259.127 2.03275
260.351 1.61447
261.205 1.32859
262.318 2.19844
263.046 9.69482
264.124 1.97062
265.346 6.56738
266.031 2.59786
267.286 11.6306
269.092 3.98728
270.175 16.9107
271.137 6.31343
273.089 85.2015
274.046 1.41816
275.197 5.24342
276.441 5.58961
277.337 3.17412
278.333 8.31074
279.345 10.7083
280.349 2.22704
281.112 14.4834
284.143 2.67328
286.112 7.46465
287.072 5.93489
288.325 19.6876
289.214 43.8683
289.909 1.07353
291.258 12.4335
292.155 2.05713
293.280 3.42315
294.165 6.14026
295.110 4.84618
296.270 3.49484
297.265 4.09657
298.544 2.76311
301.000 1.09969
303.185 14.5772
304.240 3.35344
305.168 8.84341
306.229 6.88062
307.088 2.19987
308.455 14.3246
309.233 65.1032
310.171 7.33935
312.210 6.15183
312.997 1.39289
315.183 9.84209
316.346 3.75021
317.149 7.29263
318.057 6.85279
318.970 5.24035
320.242 12.7393
321.091 13.4202
322.162 11.7633
323.113 146.053
324.240 3.90916
325.155 1.10961
328.099 0.603353
329.106 3.38102
331.281 9.78523
332.025 17.9135
333.164 11.3419
334.058 7.1843
335.151 38.8814
336.357 8.74971
337.290 18.3936
338.231 4.25733
339.065 2.02607
340.463 4.74587
341.100 1.98387
342.135 0.603096
343.271 4.98887
344.786 5.61876
346.022 1.49121
347.236 5.15588
349.162 15.9267
350.313 3.44559
351.286 7.74543
352.232 14.2639
353.097 6.40938
354.939 0.807297
357.027 1.64355
358.036 1.49207
358.902 2.72019
360.107 1.19506
361.189 13.401
361.879 1.0435
363.289 4.71923
364.167 1.01883
365.642 1.16281
366.428 6.25648
367.259 1.23525
371.127 8.42599
371.997 1.84431
373.080 84.4629
374.882 334.331
375.896 2.51959
377.267 6.57393
378.030 2.31533
379.230 6.75156
381.052 3.77077
384.799 2.17444
385.944 2.44102
386.845 1.1126
387.878 1.46506
389.070 17.7668
390.354 9.44451
391.258 95.0233
392.061 76.4437
393.330 11.66
393.983 3.38452
397.222 0.739756
399.169 15.569
399.878 3.0126
401.173 3.12437
403.272 54.685
404.108 4.08484
405.248 2.59145
406.089 2.82809
407.423 19.1597
408.181 0.714912
411.954 3.05407
413.213 0.587671
417.104 182.012
417.954 83.2717
419.325 12.0647
420.293 4.02685
426.210 5.28362
433.423 0.732884
434.827 6.44101
435.978 1.48221
449.358 2.24384
END IONS

BEGIN IONS
TITLE=File10686 Spectrum36 scans: 76
PEPMASS=323.17554 327145.31250
CHARGE=1+
RTINSECONDS=58
SCANS=76
95.138 1.50443
96.210 5.41704
96.992 2.07871
97.981 4.06044
99.089 1.61047
102.155 3.22759
104.034 2.09054
105.044 2.12373
106.230 12.1126
107.184 4.44883
108.119 3.83639
109.905 11.9055
111.157 2.8222
112.162 3.15152
114.149 1.47884
115.095 2.82057
117.181 6.12236
118.079 6.79835
118.975 11.537
120.183 2.95545
121.397 9.82916
122.288 27.0944
123.363 13.7236
124.293 2.52564
125.159 7.99445
126.208 2.53662
128.321 4.40399
128.956 1.83451
130.259 4.71762
131.140 4.42431
132.035 9.84727
133.130 6.98025
134.061 6.34485
135.103 3.49237
136.275 9.04271
137.324 7.89203
138.265 15.8187
139.159 5.31881
140.152 4.67809
141.205 3.82082
143.053 203.18
144.088 5.2878
145.122 10.1089
146.138 4.5232
147.221 7.40118
148.160 8.14597
149.304 6.01389
150.192 58.5827
151.119 35.24
152.059 9.54673
153.196 10.983
154.118 20.6197
155.235 1.52918
156.459 17.5056
157.378 9.08716
158.185 5.82297
159.123 5.62256
161.103 244.823
162.157 13.1867
163.111 9.5345
164.324 27.1258
165.004 272.675
166.184 18.9149
167.192 52.5671
168.297 15.4549
169.136 1.02812
170.918 10.1897
172.014 10.1698
173.113 6.67673
175.133 174.048
177.032 87.6624
178.058 12.1976
179.123 20.1456
180.279 35.7868
181.139 12.0358
182.402 15.2761
185.106 1752.99
186.239 14.7345
187.034 18.332
188.076 3.026
189.503 21.9043
190.506 27.4694
191.171 49.6043
192.173 44.4343
193.129 27.8724
194.191 20.2446
195.391 9.19915
196.337 16.2054
197.142 30.844
198.301 4.15503
199.222 3.61632
200.188 3.99641
201.099 7.90355
203.047 1219.66
204.289 10.6941
205.331 30.3983
206.224 23.376
207.144 35.5104
208.182 82.2208
209.266 50.3144
210.123 41.3376
211.143 122.561
211.978 11.7668
213.100 3.50042
214.539 17.4276
215.557 5.99395
216.690 10.3293
218.184 7.75576
219.188 15.4107
220.300 12.6581
221.250 19.2861
222.160 26.7588
223.097 39.6378
224.188 49.3063
225.231 26.3218
226.149 14.8662
227.112 68.9497
228.068 4.41602
230.037 3.86461
231.365 16.2652
232.101 13.6356
233.151 22.8823
234.273 11.5158
235.218 28.0514
236.106 9.26698
237.261 35.9214
238.360 91.7091
239.135 505.94
240.229 169.13
241.236 33.4919
243.107 10.4917
243.790 2.10244
244.410 2.88123
245.318 7.01263
246.123 3.09203
247.140 31.9039
248.230 16.8372
249.252 41.7342
251.094 429.77
252.342 20.0298
253.094 13.9657
254.167 42.8093
255.208 14.8184
256.674 2.49346
258.338 15.5584
259.204 19.4403
260.686 12.0609
261.330 39.039
262.124 43.5904
263.254 175.428
264.195 27.729
265.187 96.6856
266.206 41.8421
267.160 92.7327
268.442 10.7791
269.431 1.89366
271.545 4.32926
273.148 32.0225
275.060 9.29687
276.471 26.7497
277.174 81.1255
278.457 51.9478
280.125 29328.4
281.127 20442.6
282.281 17.5392
283.259 1.78957
287.124 41.8985
287.901 10.2224
289.208 18.4831
290.180 127.334
291.233 365.749
292.115 17.0703
293.244 33.087
294.285 70.9144
295.204 139.684
296.194 12.7702
297.177 2.44838
299.130 5.48848
302.398 3.32735
303.130 13.3028
305.062 973.103
306.177 223.507
307.176 1097
308.144 1913.54
309.000 15.8878
310.333 3.10391
313.634 6.13703
322.461 14.4511
323.127 21.5403
324.276 38.8181
END IONS

BEGIN IONS
TITLE=File10686 Spectrum37 scans: 78
PEPMASS=215.12553 1306395.25000
CHARGE=1+
RTINSECONDS=59
SCANS=78
75.238 2.00748
81.285 2.9721
82.377 10.9662
83.141 14.077
84.202 63.3429
85.231 5.0692
86.348 11.1299
90.934 2.73658
95.047 11.0731
96.088 2.8332
97.331 11.6669
98.996 426.667
100.178 15.0638
101.258 6.32384
102.203 1.89026
111.005 1.81211
111.974 7.55527
114.307 5.67942
116.270 22.2328
117.554 8.29362
118.591 8.2279
121.285 2.59684
123.187 3.93646
124.543 4.24735
125.178 17.5434
126.253 3.38836
127.305 3.87393
129.284 1.73558
130.118 6.86826
131.310 5.0627
132.046 7.07638
133.060 2.61003
134.106 12.5749
134.955 6.31359
137.183 5.101
139.068 1.91816
141.097 26.5271
142.751 11.6169
144.040 8.07907
145.225 13.4193
146.081 2.95275
147.055 10.4567
148.035 7.74746
149.212 2.69213
150.133 3.27825
151.140 42.2722
153.219 4.94896
154.039 11.2395
155.129 71.9304
156.154 12.5118
157.285 9.91649
159.162 30.4041
160.081 4.90554
164.050 2.70218
164.923 27.61
166.335 1.60345
167.141 3.315
168.068 25.1235
169.171 120.006
170.071 30.0629
171.069 21.9744
172.153 92.9525
173.212 35.4174
173.971 4.56187
179.117 26.8546
181.318 7.85272
182.583 18.678
183.235 55.6944
185.021 12.4146
186.190 31.924
187.190 189.275
188.222 2.72956
189.145 3.87783
197.158 179.43
198.260 57.4258
200.222 16.58
203.191 6.17272
204.432 3.88055
206.108 2.58859
213.539 3.0029
215.265 109.108
216.279 14.6876
END IONS

BEGIN IONS
TITLE=File10686 Spectrum38 scans: 79
PEPMASS=203.05272 1138457.62500
CHARGE=1+
RTINSECONDS=60
SCANS=79
67.218 4.32375
70.209 3.33958
80.117 2.3588
81.318 1.6381
82.023 1.97189
83.916 16.36
85.000 6.17901
86.106 25.5107
87.986 210.812
91.274 2.28464
94.112 3.40504
94.973 3.8335
96.015 1.43847
100.184 3.9002
104.067 2.29619
105.065 60.8177
106.195 4.57383
107.512 7.57131
108.226 15.8889
110.151 13.9313
111.331 2.26463
113.054 20.522
114.250 2.63814
115.135 4.2438
116.049 2.57438
117.155 58.2699
118.205 3.44379
119.046 4.13505
120.048 19.3821
122.025 7.41272
122.836 2.5876
124.082 11.9309
125.201 2.25912
126.180 1.55625
129.168 9.28291
130.333 6.68114
131.218 5.65318
132.057 20.9458
133.105 7.57813
134.107 32.9138
136.097 63.9789
140.169 1.9229
143.002 334.711
144.140 4.54199
145.134 15.2638
146.165 4.7568
147.172 98.6102
148.207 27.3856
149.081 12.6314
150.365 2.21947
153.286 4.8598
157.044 446.689
158.163 33.8423
159.099 52.4411
160.090 254.846
161.191 69.2456
162.276 3.08779
163.530 1.67532
168.032 2.35741
169.316 3.51527
170.892 47.3335
171.815 4.69648
173.075 8.71057
174.205 14.0218
175.159 196.972
176.263 6.26775
177.211 1.88822
183.311 1.90908
184.999 138.317
185.934 229.626
186.554 2.21681
188.069 35.9966
202.696 7.32305
203.321 10.4175
203.959 1.66898
END IONS

BEGIN IONS
TITLE=File10686 Spectrum39 scans: 80
PEPMASS=287.10803 569412.18750
CHARGE=1+
RTINSECONDS=61
SCANS=80
84.215 3.33753
85.117 3.06602
86.031 2.2613
94.163 1.48894
95.102 1.1449
96.534 4.22653
98.190 1.12036
99.138 1.03234
107.126 1.89239
109.191 2.07184
110.094 3.28005
111.050 1.54404
112.326 3.18674
113.283 2.79204
114.205 15.2571
115.063 7.90705
116.000 5.36146
117.235 0.682925
118.206 6.08406
119.035 3.68163
120.610 1.24107
123.114 1.60351
124.301 3.80164
125.108 17.6578
127.348 0.627539
128.100 3.14106
129.750 1.33944
131.027 15.5266
132.249 0.853969
133.186 6.46003
134.315 3.66141
137.214 8.03217
138.447 2.14815
139.189 5.35456
140.351 3.83297
141.075 3.4045
142.160 3.40573
143.239 1.27083
144.114 0.592478
145.212 9.26642
147.265 5.45915
148.064 3.28391
149.039 5.2832
149.815 2.66298
151.213 4.47459
152.226 2.452
153.142 2.4101
154.273 5.73863
155.145 4.94531
155.972 16.7912
157.225 10.7177
158.172 16.589
159.055 3.15127
160.261 8.45361
161.209 7.94066
162.186 4.82053
163.236 24.6284
164.153 25.4764
165.246 3.04466
166.189 8.24113
167.040 11.0408
168.075 11.046
169.110 4.96675
170.237 6.16111
171.069 11.3037
172.235 10.0428
173.147 8.57836
174.191 31.2226
175.025 831.7
176.248 12.6867
177.110 10.5063
177.971 1.65398
179.237 0.922109
180.068 5.32635
181.072 3.13621
182.399 12.5902
183.142 7.17547
184.278 5.67933
185.138 10.4794
186.186 7.51973
187.180 19.9585
188.411 19.1592
189.248 7.12075
190.231 2.77729
191.319 5.06707
192.371 2.74321
193.244 3.13023
194.456 7.03486
195.175 4.59933
196.088 9.42645
197.093 32.9606
198.181 3.61312
199.146 6.64328
200.083 4.81076
201.109 7.30874
202.450 16.6012
203.160 16.1779
204.191 57.9658
206.046 11.1507
207.257 4.16851
208.193 1.59052
209.296 5.63252
210.282 5.93179
211.056 11.9088
212.996 13.669
213.943 3.87565
215.117 36.7734
216.246 9.40451
217.153 25.2519
218.388 21.7088
219.108 72.2792
220.288 2.47876
222.937 26.3663
224.379 8.12826
225.145 48.2945
226.117 12.6175
227.118 52.608
228.162 3.79021
229.267 21.1385
230.218 15.3436
231.260 32.026
232.204 0.836315
233.978 0.694322
235.350 1.4147
236.151 0.681818
237.210 20.6192
239.122 6.44157
240.071 3.54422
241.099 47.5587
242.089 25.4501
243.052 166.69
244.211 57.1573
245.172 44.3631
246.059 1.67648
249.212 2.60635
251.187 14.6254
252.157 5.87507
254.167 6.80108
255.130 146.115
255.852 1.16111
257.162 11.1372
258.185 15.0077
259.106 64.3608
260.116 10.3467
267.294 0.760441
269.072 320.948
270.197 47.5821
271.070 6.52514
272.128 19.1598
273.017 3.74844
273.621 1.35173
277.791 2.24887
278.716 5.91475
285.209 2.66835
286.830 17.0207
287.473 13.3213
END IONS

BEGIN IONS
TITLE=File10686 Spectrum40 scans: 82
PEPMASS=118.08628 11738236.00000
CHARGE=1+
RTINSECONDS=62
SCANS=82
55.361 42.1386
56.383 11.4985
58.205 252.021
59.292 111.219
60.543 23.1969
62.204 15.2702
70.182 236.156
72.121 158286
73.089 119.754
74.136 2024.09
75.091 33.4986
75.994 56.6623
82.494 12.4363
83.162 15.1242
84.219 44.5114
87.037 1909.17
87.973 21.3662
90.091 929.498
98.624 8.78173
100.133 73866.3
101.075 34825.6
118.138 592.517
END IONS

BEGIN IONS
TITLE=File10686 Spectrum41 scans: 83
PEPMASS=118.08628 11738236.00000
CHARGE=1+
RTINSECONDS=63
SCANS=83
55.404 16.5574
56.238 49.0961
57.143 13.1154
58.164 20.4799
60.136 67.2005
65.118 4.98397
68.363 6.05263
70.127 24414
71.231 201.609
72.143 2443.79
73.151 22.05
74.148 188.736
81.055 28.2674
84.109 8374.62
84.926 15.6005
86.217 82.9436
88.100 4941.07
89.125 2.27439
96.073 6.48506
98.050 1347.31
99.143 132.257
116.047 99.2863
END IONS

BEGIN IONS
TITLE=File10686 Spectrum42 scans: 84
PEPMASS=118.08628 11738236.00000
CHARGE=1+
RTINSECONDS=63
SCANS=84
55.452 30.018
56.264 39.1256
58.132 31.8663
60.170 79.3571
67.535 2.48308
70.128 19953
71.195 211.425
72.143 2184.41
73.463 17.1534
74.168 136.066
79.497 4.12186
81.127 3.1033
82.067 1.73191
84.092 7416.23
84.866 14.5884
86.184 111.632
88.100 4325.6
98.049 1133.07
99.127 132.712
116.198 54.8085
END IONS

BEGIN IONS
TITLE=File10686 Spectrum43 scans: 86
PEPMASS=104.10705 10706103.00000
CHARGE=1+
RTINSECONDS=65
SCANS=86
56.148 56.0693
57.233 6.13288
58.151 3.07764
60.428 5.09863
67.383 1.80463
70.074 6.35032
72.187 8.23001
73.035 0.892302
74.154 20.9875
84.144 128.951
85.068 231.979
87.150 0.557325
102.254 3.49331
END IONS

BEGIN IONS
TITLE=File10686 Spectrum44 scans: 87
PEPMASS=144.10205 587799.18750
CHARGE=1+
RTINSECONDS=66
SCANS=87
55.192 1.31832
56.357 3.71107
57.251 0.824532
58.101 1.47401
60.147 8.85045
62.397 1.06588
67.222 1.88321
70.199 33.613
71.126 3.08716
72.136 10.1234
73.239 0.593937
74.143 10.2915
76.198 3.13043
80.051 1.40918
81.279 3.63915
82.170 1.55904
84.103 2944.39
85.065 10.6888
86.231 6.45424
87.197 7.63801
88.092 40.3947
90.226 1.09842
96.079 4.70617
98.051 262.144
99.107 3.41679
100.135 10.5433
101.250 4.5136
102.224 11.5628
103.190 3.01541
108.139 1.90854
109.011 2.18521
112.036 52.5112
114.173 9.73454
116.099 98.9709
117.125 32.5833
121.067 2.97373
126.091 184.094
127.150 19.6702
127.832 1.52511
129.194 7.94559
131.984 1.35864
144.185 66.3234
145.098 5.19158
END IONS

BEGIN IONS
TITLE=File10686 Spectrum45 scans: 88
PEPMASS=185.11502 386923.75000
CHARGE=1+
RTINSECONDS=67
SCANS=88
54.910 0.673782
57.250 0.640928
58.007 0.992024
67.021 1.76862
70.174 0.864137
71.112 1.76304
72.212 1.75769
73.234 2.05884
81.231 3.42182
82.418 1.35901
83.223 1.57704
84.154 7.77689
85.044 2.78937
86.259 11.671
87.181 3.72997
88.075 2.18184
93.040 1.4159
94.248 1.1285
95.293 0.549238
96.011 1.50266
97.090 2.27926
98.090 1.62756
99.134 0.847869
100.180 9.09079
101.197 3.05574
103.075 0.690928
105.541 1.18404
108.084 0.609336
111.059 2.12076
112.085 2.78265
113.151 1.97374
114.243 1.86751
115.062 3.02925
116.105 1.13979
117.108 4.10294
119.081 0.866127
120.137 1.62133
123.301 3.16304
124.084 4.04576
125.121 7.58407
126.092 2.47583
127.032 0.93762
128.161 4.27578
128.999 2.85938
130.199 3.54343
131.984 3.04743
135.184 0.890286
136.130 1.4637
137.350 1.55472
139.111 21.1027
140.098 8.34578
141.037 18.8552
142.084 7.92721
143.100 19.2543
143.993 3.78093
145.051 1.44784
147.112 1.05719
149.032 4.47984
150.291 3.73658
151.351 0.81058
153.144 21.3633
155.034 4.14108
156.524 21.8652
157.226 34.4963
158.393 8.50819
159.211 0.95441
163.225 1.87995
165.199 2.66452
167.083 66.4606
168.093 23.8357
170.016 15.6531
171.362 1.46229
174.927 0.66303
185.144 9.93639
186.152 5.4379
END IONS

BEGIN IONS
TITLE=File10686 Spectrum46 scans: 90
PEPMASS=219.04828 67346.79688
CHARGE=1+
RTINSECONDS=68
SCANS=90
67.323 5.76403
70.066 3.04177
71.170 0.927696
72.039 2.93356
77.938 0.991623
79.281 0.674804
80.197 3.97085
81.160 3.81656
82.137 5.59503
83.114 2.67656
84.094 49.965
85.173 1.32716
86.416 1.83025
88.001 1.06181
89.211 0.766505
92.128 1.03683
93.200 1.50236
94.221 5.10521
95.138 3.59382
96.188 3.1576
98.109 2.67449
99.124 3.50417
102.254 0.55747
104.056 97.4188
105.175 2.10528
106.104 6.89004
107.066 3.43137
108.144 17.4993
109.135 2.79273
110.049 4.81826
112.132 1.14838
113.158 0.635017
116.249 0.632409
117.077 1.28666
118.700 2.73671
120.208 15.2667
121.121 8.27139
122.132 16.4448
123.399 2.30056
124.105 6.88771
125.852 1.50873
129.348 1.51037
130.070 4.89301
131.205 2.68865
132.100 4.47077
133.221 4.23309
134.215 27.717
135.245 24.0039
136.105 339.676
137.127 19.1198
138.168 11.7042
140.017 2.33359
141.168 3.52527
142.239 2.14118
143.305 6.12092
144.948 8.48037
146.024 23.6636
146.944 4.17979
148.074 27.4138
149.215 21.4509
150.215 28.5928
151.113 14.3931
152.186 7.94289
155.275 2.00913
156.236 2.33169
157.011 1.72367
158.292 6.86987
159.034 64.9113
160.182 12.4072
161.125 4.90687
162.187 31.9906
163.244 32.596
164.115 25.3566
165.141 8.35063
166.129 1.51461
167.286 2.92501
171.971 0.805724
173.076 106.107
174.200 46.9566
175.231 73.4576
176.140 220.259
177.180 37.2912
178.374 1.34861
181.178 2.72262
182.488 1.4449
183.202 4.56809
183.973 9.68651
187.133 16.6026
188.158 4.41885
189.201 24.7278
190.081 55.4845
191.119 165.26
192.102 4.88077
193.149 1.06025
197.278 1.45662
201.077 284.275
202.014 202.186
203.173 67.3931
204.172 17.117
204.979 2.15409
206.854 1.14852
210.085 10.2212
217.167 1.58008
219.176 148.588
220.091 8.79882
END IONS

BEGIN IONS
TITLE=File10686 Spectrum47 scans: 91
PEPMASS=147.07672 335952.65625
CHARGE=1+
RTINSECONDS=70
SCANS=91
60.240 1.9051
69.222 1.67622
73.045 1.02584
81.146 0.849661
84.932 1.72083
87.322 0.919612
87.992 0.591948
91.011 4.21134
99.136 0.872164
101.123 2.29334
102.038 2.2912
103.079 1.14415
104.543 5.44806
105.224 18.8488
107.318 1.04418
117.145 1.80241
118.416 13.0739
119.076 111.66
120.146 1.74578
121.623 0.990036
129.074 9.77053
130.143 22.9327
131.182 2.19815
132.183 3.07215
132.871 2.2026
147.177 0.516513
150.346 0.624704
END IONS

BEGIN IONS
TITLE=File10686 Spectrum48 scans: 92
PEPMASS=101.05980 297155.15625
CHARGE=1+
RTINSECONDS=71
SCANS=92
55.094 17.2435
56.606 3.71586
57.295 10.3255
59.050 8.03487
69.048 14.2571
70.222 1.33019
70.897 0.589476
72.187 5.0392
73.139 18.1393
83.031 107.646
84.264 2.57106
87.182 1.15632
101.109 3.64798
END IONS
