# Supplementary material for: A Metabolic Profiling Strategy for the Dissection of Plant Defense against Fungal Pathogens
Source: PLoS One. 2014 Nov 4;9(11):e111930. doi: 10.1371/journal.pone.0111930 (PMC4219818; doi:10.1371/journal.pone.0111930)
Supplement: Data Set S4 — DIMS Orbitrap MS/MS spectra. Recorded MS/MS spectra of representative chromatogram from Soybean seedlings infected by Rhizoctonia solani at 48 h post-infection in the negative electrospray mode between 0.6 and 1.2 min. (TXT) [file pone.0111930.s010.txt]

MS/MS FRAGMENTS ESI-

MASS=Monoisotopic

BEGIN IONS
TITLE=File10693 Spectrum19 scans: 82
PEPMASS=327.21735 589685.75000
CHARGE=1+
RTINSECONDS=36
SCANS=82
95.158 30.7937
96.067 6.13143
97.045 4.48738
99.081 5.01693
101.138 5.14895
107.337 7.89586
109.050 20.3584
111.056 25.7646
113.251 42.8587
114.349 18.0599
115.194 64.654
116.089 9.43161
117.207 7.81266
118.187 3.87724
119.251 12.4795
121.233 47.9949
123.126 44.621
125.185 126.41
127.078 51.8863
129.122 41.5533
131.267 43.256
132.377 3.8672
132.978 3.87181
135.208 13.7155
137.194 141.692
139.138 89.8253
139.957 4.97666
141.108 14.0209
143.181 16.8117
145.174 198.855
146.603 29.5989
147.294 14.0082
149.012 21.2444
150.239 15.6344
151.312 41.1135
153.217 153.271
155.246 234.569
156.027 14.9879
157.127 476.185
158.108 23.8808
159.240 3.89109
163.152 27.3975
164.107 20.6856
165.297 246.346
167.321 89.8155
168.222 11.1135
169.080 166.436
171.191 2603.67
172.126 16.9982
173.245 85.8699
175.118 54.6972
177.283 242.645
178.257 6.19759
179.214 69.4143
180.239 23.31
181.301 176.365
181.971 23.9191
183.162 829.047
184.056 370.844
185.255 985.307
186.264 65.9971
187.188 228.243
188.268 8.90725
189.356 36.5053
191.131 110.488
193.251 171.138
195.266 268.183
197.225 2086.16
198.432 81.9228
199.183 337.5
200.440 133.57
201.265 1011.24
202.371 15.7119
203.214 112.021
205.087 84.0223
207.228 176.366
209.222 1323.89
211.248 2537.39
212.174 89.5748
213.277 742.053
214.257 20.119
215.125 87.4227
217.243 49.922
218.259 18.5192
219.280 51.5133
221.110 686.707
223.185 124.434
225.229 196.137
226.419 130.216
227.268 853.979
229.265 4162.95
231.142 14.7052
233.367 87.8264
234.415 15.0258
235.260 34.1463
236.212 3.86642
237.203 182.654
238.678 137.251
239.338 921.104
240.406 7.82711
241.009 50.6207
241.905 28.627
243.078 32.0062
245.147 62.2521
247.337 319.509
249.364 25.4954
251.287 325.018
252.202 27.5038
253.328 102.237
255.215 102.694
257.080 6.71473
258.177 72.3338
258.964 41.7416
261.801 91.5198
263.238 398.86
265.261 422.44
267.059 927.779
268.168 40.1184
269.245 233.979
270.181 5.00833
271.460 29.0265
273.282 671.646
277.222 13.2538
279.277 74.2776
280.392 9.04769
281.267 301.019
283.144 679.201
284.187 73.3834
286.089 28.2456
289.563 57.6837
291.279 5270.23
292.173 5.46229
293.506 12.2469
294.967 151.348
295.571 13.4251
296.489 29.2016
297.317 139.99
299.214 114.004
307.438 177.509
309.211 9334.63
310.138 60.1207
311.121 20.3459
312.206 75.0154
326.514 153.52
327.323 36.1894
328.044 6.1233
339.204 11.1997
END IONS

BEGIN IONS
TITLE=File10693 Spectrum20 scans: 83
PEPMASS=325.20172 291838.31250
CHARGE=1+
RTINSECONDS=36
SCANS=83
95.025 7.25686
97.188 39.6455
99.264 5.96923
108.977 25.2913
110.352 9.41608
111.228 32.8196
113.184 20.4485
114.179 13.9045
115.263 19.5054
117.016 9.38346
119.150 36.9149
121.235 73.632
123.182 49.8547
124.203 27.3724
125.205 112.429
127.153 44.2391
127.895 11.1654
130.026 67.8124
131.337 29.0008
132.179 14.9878
135.178 48.8741
135.847 9.34468
137.057 103.774
138.026 14.6173
138.931 13.7512
141.123 91.8307
143.053 31.4898
145.192 446.464
147.318 19.1135
148.267 14.4522
149.311 72.8515
151.176 44.7683
153.154 773.676
154.116 17.422
155.432 65.6695
157.167 231.77
158.093 15.5799
159.461 18.8581
161.088 67.731
163.143 100.863
165.147 196.966
167.227 127.484
168.145 6.19588
169.081 74.811
170.099 183.16
171.061 731.845
171.930 4.9612
173.326 19.384
175.218 66.2124
177.204 84.3224
178.184 24.0873
179.284 126.191
181.154 329.806
183.066 5604.8
184.105 1234.86
185.117 238.029
186.069 16.5021
187.185 100.342
189.193 61.9658
191.162 188.65
193.106 141.139
195.099 240.441
197.115 1395.22
198.123 350.321
199.267 108.36
201.240 427.594
202.911 5.57161
205.293 97.4224
207.343 88.1991
207.975 4.40818
209.266 465.411
210.078 311.203
211.208 451.575
212.189 89.1247
213.191 104.812
214.337 5.57328
215.295 40.4937
216.213 30.214
217.626 10.6307
219.219 115.843
221.306 77.2699
223.140 189.705
225.166 596.731
226.037 71.4479
227.259 259.54
229.519 41.983
231.132 163.178
232.071 17.656
233.113 47.2217
235.189 341.062
237.155 589.852
239.151 228.423
240.222 63.3057
241.211 150.458
242.526 74.9634
243.186 164.533
245.311 271.544
247.122 36.1852
249.244 439.466
251.303 77.7731
251.985 8.7783
253.181 179.148
254.214 4.43104
255.461 17.7532
256.435 8.24118
257.228 29.5034
261.330 620.028
263.274 232.069
265.039 173.565
267.234 477.664
269.229 58.0886
270.403 30.4453
271.268 81.3821
273.248 9.52818
275.301 15.9423
277.167 14.2793
278.689 32.5569
279.338 151.88
281.256 578.234
282.081 54.6277
282.854 6.71435
287.483 16.162
289.253 2168.31
290.151 9.46564
291.038 31.8258
293.263 169.436
294.748 22.8661
295.591 118.083
296.420 27.5262
297.223 117.184
298.178 19.5261
303.563 38.4186
305.488 45.466
307.194 7220.83
308.030 65.2575
309.121 24.316
310.114 170.488
310.730 6.5115
325.201 939.304
326.202 243.639
END IONS

BEGIN IONS
TITLE=File10693 Spectrum21 scans: 84
PEPMASS=239.07719 295015.50000
CHARGE=1+
RTINSECONDS=36
SCANS=84
75.373 17.2054
79.088 14.0802
83.316 17.3177
85.250 15.4815
97.058 12.4571
99.038 5.57655
103.213 9.51007
109.180 12.2594
111.163 13.9171
113.126 9.31043
114.309 5.00228
116.193 28.1255
123.082 18.9236
124.221 84.8176
125.148 7.82555
136.172 14.1468
137.175 39.31
139.266 37.8158
141.123 127.47
145.248 14.7064
148.947 19.0109
151.171 57.9113
152.029 7.82412
153.332 7.43121
154.033 48.9906
155.112 29.6037
157.173 1826.97
163.909 23.8147
165.114 17.1621
167.272 14.3105
168.237 17.7375
171.100 41.8083
175.200 6.12725
176.343 22.2536
177.290 134.924
179.165 1089.77
181.228 25.8735
182.185 24.5809
183.554 7.82193
185.200 14.3998
190.907 11.0989
193.215 187.106
195.143 1644.01
195.991 18.2368
196.968 25.385
203.276 22.032
205.087 19.7091
207.118 105.567
208.450 7.08402
209.105 65.5797
210.338 25.1427
211.195 145.079
215.013 17.8828
221.079 1155.6
223.016 1850.07
224.294 37.6074
239.015 28.9905
END IONS

BEGIN IONS
TITLE=File10693 Spectrum22 scans: 86
PEPMASS=297.24365 381238.65625
CHARGE=1+
RTINSECONDS=38
SCANS=86
89.488 6.2341
95.329 7.72189
97.139 63.1071
98.860 34.8488
104.987 17.7927
108.375 8.74478
109.025 11.2163
111.166 35.5845
113.174 99.2121
114.086 5.00985
115.126 470.164
119.125 16.6521
123.183 24.9648
124.062 6.6813
125.315 43.7704
127.217 48.6407
129.148 20.246
130.371 16.097
132.137 136.225
133.182 28.2329
137.378 33.7257
139.240 44.8747
141.248 197.165
143.271 6.69952
145.180 23.3842
148.230 5.00318
149.284 11.5694
151.315 61.8712
152.916 7.83313
154.180 29.1557
155.328 264.402
157.164 313.419
157.846 10.0728
159.000 30.789
161.187 19.1292
163.319 4.46626
164.018 8.39444
165.146 62.5114
167.256 59.7619
169.285 105.078
171.267 1858.13
172.124 7.23748
173.281 6.69275
175.183 703.559
177.194 19.9803
179.162 558.172
180.092 511.332
181.152 134.663
183.220 259.014
185.226 39.9935
186.133 19.4505
189.223 7.2589
190.024 7.82598
192.151 175.766
193.389 94.6119
195.314 958.88
196.232 7.29155
197.309 90.1579
198.373 9.85969
199.245 31.0313
200.137 8.38706
205.490 12.1603
206.538 8.76839
207.230 31.8162
209.255 32.6394
211.328 23.771
213.069 325.033
214.089 18.9918
219.180 21.6096
221.350 80.1258
222.344 16.9582
223.325 56.3479
225.189 6.13371
226.229 17.9867
227.116 9.51512
230.906 22.1837
233.329 50.2899
234.932 866.607
235.679 2.51007
237.311 42.2655
238.197 43.2417
239.135 39.2772
249.239 150.677
250.272 31.4782
251.306 1310.48
251.970 1794.06
253.003 27.6407
259.226 64.8015
259.964 7.56386
263.272 42.3272
264.948 36.6163
265.581 13.2491
267.217 264.667
268.995 25.4251
277.342 5365.53
279.200 32.5592
280.150 61.093
295.231 33.9265
END IONS

BEGIN IONS
TITLE=File10693 Spectrum23 scans: 87
PEPMASS=305.07025 297305.68750
CHARGE=1+
RTINSECONDS=38
SCANS=87
97.031 1535.91
98.147 6.6908
99.019 10.0931
101.160 9.54041
109.211 6.11719
111.080 198.819
111.804 8.15614
113.242 6.13197
118.233 24.3142
123.171 8.24651
125.320 40.1769
126.282 3.8722
129.107 299.211
130.846 15.1811
135.119 29.1016
136.387 8.38398
137.109 19.2054
141.111 70.1482
143.059 44.8231
145.178 7.83182
147.311 16.8059
148.191 10.6473
149.182 13.3597
151.174 45.6716
153.049 31.7637
155.085 17.1279
157.248 9.99093
158.173 9.48496
160.978 12.801
163.279 23.4126
164.318 8.9519
165.427 16.7374
166.274 39.8068
169.369 32.0954
171.097 28.6209
173.288 15.594
175.087 17.2899
177.233 34.7386
178.164 6.14745
178.990 28.9865
180.895 30.0423
183.256 9.48205
185.291 18.9316
187.069 31.1895
189.062 72.5522
190.106 20.4548
191.323 5.02023
193.093 16.5896
195.119 13.5813
196.113 29.9589
197.355 33.859
199.185 16.3339
200.257 11.7338
201.088 38.1202
203.116 19.5074
204.298 12.8747
205.001 384.049
205.787 21.7587
207.080 114.482
209.267 134.111
213.182 20.2313
215.245 27.7173
217.374 33.0579
219.127 70.3445
221.156 7.82413
223.086 107.766
225.114 3476.71
229.116 21.019
231.171 17.3236
233.160 94.5846
234.144 5.56603
235.129 7.80498
236.320 4.43741
241.167 8.40987
243.395 107.99
244.116 10.6429
244.963 42.5138
245.873 11.6133
249.222 247.019
253.221 17.3203
257.337 13.9497
259.185 42.3407
261.043 251.032
261.812 29.9983
263.245 70.5578
269.311 177.289
273.073 48.8102
275.059 17.1986
277.129 146.331
282.532 29.0323
283.185 10.6315
287.184 1454.3
287.983 11.9257
290.305 6.12739
304.197 11.2056
306.173 17.9232
END IONS

BEGIN IONS
TITLE=File10693 Spectrum24 scans: 88
PEPMASS=299.07739 261499.78125
CHARGE=1+
RTINSECONDS=38
SCANS=88
91.208 10.4253
93.149 96.9854
95.068 21.5118
97.262 15.7364
109.090 6.70502
111.654 18.7469
113.109 236.093
114.232 23.4171
115.205 24.1703
117.251 9.4798
119.365 6.14528
125.136 14.9798
126.315 7.28883
127.079 70.1507
128.177 49.4244
129.087 36.0812
130.232 175.789
131.150 1062.21
135.277 12.1468
137.083 3762.55
137.930 7.22763
139.258 12.899
140.075 28.8623
141.221 11.7719
143.215 8.27738
145.175 937.991
146.061 75.4562
147.461 8.17866
149.106 8.39166
151.428 11.7835
152.039 7.25188
153.191 23.4433
154.251 23.9427
155.153 57.3949
156.290 43.0618
157.239 86.1269
158.207 18.2066
159.136 10.6424
160.052 17.3522
161.042 58.5567
167.092 13.4417
168.010 12.8727
169.077 167.724
171.107 159.473
172.213 130.946
173.125 39.4194
175.159 18.6692
176.721 23.269
179.198 70.2562
180.116 22.3194
181.381 14.4747
182.330 36.7388
183.015 74.422
184.354 117.121
185.124 44.4751
186.257 102.283
187.031 15.5
190.275 17.424
191.221 9.51453
193.235 5.03038
194.022 6.13393
195.078 11.6683
197.249 76.3842
198.659 14.4034
199.312 21.7925
200.334 38.318
201.469 11.6259
202.256 22.0488
204.995 6.14208
205.947 7.82279
207.282 27.3905
207.928 15.6888
211.169 69.8198
212.331 48.1526
213.245 33.7384
214.343 36.4722
215.306 17.3412
217.255 66.6185
221.091 11.2255
222.027 5.56924
223.068 14.7099
225.180 99.8657
227.062 260.577
228.592 25.5296
229.292 49.3947
231.541 8.38998
232.769 13.4764
235.083 13.3568
237.211 186.977
238.442 41.2694
239.368 63.7704
240.021 9.10204
242.112 16.0999
245.377 8.38578
249.149 35.9095
251.548 16.8595
252.286 60.7663
253.361 483.725
254.631 360.699
255.420 254.098
256.194 53.6677
256.880 6.68546
258.007 5.72959
261.768 12.8161
263.232 148.333
267.114 104.418
269.411 38.4703
271.250 79.7223
278.235 9.52126
279.370 54.6987
280.430 839.269
281.321 1168.69
283.081 598.703
284.061 993.398
284.984 20.4904
298.086 68.7664
299.422 114.177
END IONS

BEGIN IONS
TITLE=File10693 Spectrum25 scans: 90
PEPMASS=689.35370 262759.75000
CHARGE=1+
RTINSECONDS=39
SCANS=90
195.162 5.10612
214.411 7.79255
225.137 5.00072
226.912 18.5948
227.942 19.3652
232.147 5.0031
239.420 8.39917
251.030 5.56621
255.614 18.2626
256.455 14.9654
257.206 6.12463
259.660 10.0428
263.181 6.70224
266.387 11.7586
267.107 11.2144
281.228 11.2116
295.240 20.1259
295.962 4.99405
307.027 10.9953
310.994 17.3061
311.650 20.0268
313.579 31.8447
316.230 21.3737
325.491 12.941
327.257 16.3284
334.006 7.265
334.944 5.56919
341.289 21.0484
344.153 16.7469
349.452 13.2684
363.338 23.5114
375.248 5.57793
376.142 9.51671
377.292 30.3496
379.174 26.0222
382.611 10.6432
385.162 7.71237
391.254 53.2635
392.490 15.5476
394.024 10.6463
395.292 16.4146
396.286 10.4259
400.219 8.38564
402.035 6.1258
409.273 15.9365
413.546 7.81901
418.046 6.11804
424.629 35.1635
425.331 11.7137
426.383 12.7056
431.250 11.2315
432.315 12.3428
433.325 38.1811
434.631 6.60587
437.263 12.922
439.420 14.6212
443.100 31.0291
445.192 9.52005
447.118 18.1889
449.626 6.12166
453.342 9.98509
457.483 5.56853
461.536 11.0136
462.257 7.20798
463.296 32.3312
464.233 5.56855
465.346 11.7915
475.104 6.13702
479.368 8.38129
481.293 19.6707
482.638 6.12953
484.310 16.1718
485.126 19.9682
488.671 11.0938
491.219 14.7264
496.933 5.00589
499.104 4.4413
501.191 14.0411
513.169 13.9765
519.204 21.6338
520.806 7.25895
524.252 6.78404
526.268 19.6272
527.007 9.52963
530.110 25.6819
530.825 5.59327
534.181 31.6666
535.410 51.5068
542.883 6.70335
546.493 4.52209
551.452 18.4232
557.736 8.95726
565.753 8.40375
567.338 14.0403
569.038 39.8486
572.580 7.40305
573.635 6.82377
574.390 16.6406
578.023 19.106
580.221 7.03104
580.892 14.0338
584.935 10.6519
587.060 6.13166
590.607 48.1835
594.866 6.693
599.082 13.4695
600.427 7.82994
606.214 8.37973
606.968 16.3985
611.236 28.5212
613.613 12.9051
614.228 21.9383
615.210 6.68952
616.067 10.6511
616.991 4.46221
619.410 25.4736
620.978 16.8578
627.464 8.72583
628.573 49.7373
629.235 83.868
639.964 11.6974
642.329 10.1106
644.680 43.2153
645.346 39.8732
646.332 13.3681
648.175 8.32122
652.429 300.684
653.508 171.482
657.039 22.3226
658.257 27.8973
659.601 29.1695
661.023 12.9077
667.916 20.6374
670.542 83.9412
671.308 179.756
672.206 6.1464
END IONS

BEGIN IONS
TITLE=File10693 Spectrum26 scans: 91
PEPMASS=262.05719 229763.68750
CHARGE=1+
RTINSECONDS=40
SCANS=91
82.927 7.25925
87.270 7.26181
96.142 178.82
97.010 19.5939
98.164 17.7995
109.215 12.3289
111.142 5.56336
112.024 6.69721
115.111 6.69369
117.146 16.1899
118.192 14.9458
125.193 22.8055
126.219 37.4502
128.097 131.121
130.252 6.13565
131.083 44.9855
132.178 12.3499
133.153 12.3687
137.037 13.6909
138.165 135.195
140.118 30.1517
142.019 960.128
142.639 10.8801
144.250 8.27205
147.297 6.12348
151.180 6.12922
153.995 14.6354
156.278 13.3596
158.111 652.414
164.198 524.638
169.571 9.04954
170.229 7.25766
172.099 143.884
173.349 18.5859
174.263 13.4758
176.353 86.2763
177.179 2.04881
178.953 3.87122
180.260 52.2548
181.979 20.4908
184.209 10.9921
186.122 9.31203
188.194 152.915
190.235 22.6722
192.217 20.1534
193.218 5.56075
194.210 19.4388
197.764 10.0849
200.164 161.497
201.112 34.2947
202.031 778.744
204.145 34.7905
216.110 44.4136
217.539 57.124
218.166 291.818
219.161 61.0342
220.021 26.2877
226.198 34.469
228.013 3.87711
230.076 36.0948
231.202 5.56266
232.235 18.9867
234.280 88.0285
243.392 48.8646
244.124 314.8
247.073 59.6582
247.679 3.56122
252.114 6.15882
253.269 43.9884
254.668 19.5521
261.193 12.9057
262.258 12.9173
263.228 21.0374
END IONS

BEGIN IONS
TITLE=File10693 Spectrum27 scans: 92
PEPMASS=186.07764 181137.96875
CHARGE=1+
RTINSECONDS=40
SCANS=92
74.300 5.51103
82.119 14.0235
104.234 128.001
107.066 214.829
115.780 36.3967
116.545 7.72839
118.244 34.4211
124.291 19.3294
125.165 79.9513
126.125 50.2398
130.662 9.5398
142.198 1946.02
143.206 68.2426
153.145 18.0987
154.130 32.5497
156.237 22.0854
157.962 23.7402
168.157 144.356
171.082 5.0644
172.078 14.4769
186.470 13.8134
END IONS

BEGIN IONS
TITLE=File10693 Spectrum28 scans: 94
PEPMASS=89.02493 229277.53125
CHARGE=1+
RTINSECONDS=41
SCANS=94
59.339 11.2309
72.168 211.996
89.060 5.56497
END IONS

BEGIN IONS
TITLE=File10693 Spectrum29 scans: 95
PEPMASS=311.22299 577111.50000
CHARGE=1+
RTINSECONDS=41
SCANS=95
95.199 10.6289
97.194 22.4796
99.365 15.1504
101.257 22.9142
107.020 7.82387
108.028 47.7476
109.130 90.277
110.377 7.8107
111.320 11.7748
113.153 103.477
114.381 18.3048
117.000 21.5838
119.345 19.1287
121.308 28.3194
123.046 30.0792
125.181 7.82884
127.202 79.7709
128.139 11.6665
129.207 63.7141
131.199 374.748
132.186 167.255
133.000 16.0149
134.892 4.99656
137.072 29.1212
139.050 56.2071
141.200 94.6439
143.229 50.5526
145.214 298.987
147.387 11.5494
149.251 31.6229
151.170 50.6372
151.976 14.364
153.131 1866.1
154.495 23.33
155.238 106.951
157.183 199.781
158.264 17.7551
159.316 45.8498
160.423 10.5529
161.141 47.7866
162.807 59.901
164.842 27.7613
166.445 14.959
167.153 26.9957
168.219 17.162
169.114 45.5198
170.617 20.753
171.273 555.112
172.385 31.1844
173.162 42.8342
175.097 666.888
176.237 22.1028
177.076 38.2302
179.095 147.517
180.011 51.2683
181.225 67.7267
182.237 82.309
183.187 1108.88
184.217 104.062
185.174 373.144
186.207 74.8102
187.194 38.3388
189.340 12.8673
191.204 49.4888
193.284 32.2039
194.273 50.2381
195.288 218.837
196.084 13.8483
197.245 95.2664
198.112 129.812
199.223 209.971
201.177 1887.71
202.136 15.3346
203.125 46.1894
205.414 9.5367
209.293 28.7607
210.138 29.6854
211.229 39.638
212.660 125.045
213.355 171.994
214.294 3.42228
215.088 34.0063
217.136 18.1827
221.300 13.8126
223.130 28.8488
224.238 15.9468
225.157 55.6359
226.292 28.3484
227.745 55.1863
229.350 56.7449
231.439 175.451
232.200 12.3917
233.352 10.6546
236.168 11.6565
237.249 74.3946
238.247 12.3612
239.052 43.595
240.874 120.659
242.000 35.1177
243.369 5.55811
244.171 16.1638
245.266 13.1255
247.461 14.3547
249.089 49.7695
249.693 3.92045
251.254 266.383
252.504 111.232
253.157 581.797
254.281 18.9296
255.368 12.1271
255.987 23.071
257.171 45.2698
259.369 5.55194
260.087 5.05965
263.273 17.8797
265.342 71.7769
266.219 38.1386
267.108 225.435
268.544 100.513
269.349 754.766
270.118 1226.5
271.310 29.2858
273.105 7.25832
275.305 71.1729
276.219 76.7105
277.311 1028.65
279.559 28.9849
280.350 17.7971
281.189 169.761
282.894 212.388
283.526 14.6794
285.168 150.693
286.818 24.5481
289.927 7.11055
291.178 20.7043
293.271 356.482
295.206 4932.41
295.877 38.6159
297.054 104.267
298.059 151.971
299.320 45.4733
313.076 96.5035
314.019 4.43964
END IONS

BEGIN IONS
TITLE=File10693 Spectrum30 scans: 96
PEPMASS=343.21280 165488.14063
CHARGE=1+
RTINSECONDS=42
SCANS=96
113.324 18.427
125.332 21.9026
129.540 11.186
153.142 7.81453
161.035 8.37566
163.060 5.55698
164.327 16.8765
167.074 8.38472
171.164 56.9572
175.446 13.5661
180.107 6.69046
180.902 6.6886
183.148 14.3746
185.127 20.7039
187.374 21.1392
193.509 5.62551
195.251 31.411
199.084 20.4447
201.283 11.8765
203.147 17.98
209.098 28.6602
211.133 43.6176
213.214 21.1323
218.258 21.3736
219.518 11.1548
221.359 13.4599
225.290 32.6494
227.389 23.5275
229.033 8.93972
235.016 22.9356
237.139 8.94174
243.251 21.0587
245.215 43.3101
246.411 11.21
248.298 7.14082
249.588 8.44706
255.392 18.0913
256.672 9.41049
260.143 12.331
263.397 7.25205
265.480 7.25206
267.098 16.1471
271.142 6.12213
273.254 6.7008
280.954 33.3741
283.057 153.892
288.237 13.9454
289.507 9.36618
293.275 14.5953
297.070 7.81893
299.296 44.055
300.143 54.884
311.050 14.3612
315.321 33.9016
316.129 12.6595
325.232 193.706
325.872 9.39368
340.904 9.51391
341.838 17.8714
343.104 36.7813
344.265 23.089
END IONS

BEGIN IONS
TITLE=File10693 Spectrum31 scans: 98
PEPMASS=149.04587 246158.82813
CHARGE=1+
RTINSECONDS=43
SCANS=98
59.185 85.7294
65.308 5.54664
73.176 69.1188
75.195 107.273
77.110 7.2427
83.133 14.5698
85.406 10.5894
86.568 5.00024
89.078 494.898
91.294 10.3972
92.985 8.96489
101.273 25.382
103.008 233.047
105.202 56.1183
106.309 11.1898
107.286 8.17674
117.042 9.86259
121.184 71.077
123.066 10.5882
130.020 15.1505
131.037 1700.57
134.215 41.2739
139.134 5.5447
END IONS

BEGIN IONS
TITLE=File10693 Spectrum32 scans: 99
PEPMASS=215.03299 224312.18750
CHARGE=1+
RTINSECONDS=43
SCANS=99
72.280 10.4077
80.197 12.0868
89.050 8.93205
106.082 16.2445
109.108 8.93707
111.419 11.58
114.960 28.4944
121.317 5.0151
124.132 12.3166
131.369 37.8214
133.077 4.52175
139.076 6.56701
140.083 14.6212
143.219 21.5824
153.176 26.1279
153.909 5.5487
169.182 73.7254
171.198 184.57
172.028 12.2899
172.998 7.6233
173.979 9.50183
178.798 15.7831
179.499 8.37598
182.993 11.7205
185.277 16.0329
187.078 88.2471
189.191 58.9006
195.216 19.4309
197.057 81.9923
198.312 52.0352
200.035 24.7575
215.200 55.3906
END IONS

BEGIN IONS
TITLE=File10693 Spectrum33 scans: 100
PEPMASS=213.04951 150988.18750
CHARGE=1+
RTINSECONDS=43
SCANS=100
83.435 7.81269
85.375 8.71969
88.246 15.5717
112.369 4.975
114.341 16.8853
115.252 19.9913
116.254 22.9787
122.918 22.4191
125.338 33.8282
126.928 7.29371
130.250 18.499
131.089 260.191
135.016 19.505
141.221 10.3983
145.043 44.6438
146.898 5.54535
151.133 17.7291
153.061 36.2792
155.402 33.5616
156.828 14.5885
167.173 59.6052
169.273 234.637
171.176 7.25411
176.968 10.9597
184.123 11.1705
185.134 108.082
195.161 167.922
196.072 8.90537
197.992 122.466
213.140 64.1251
END IONS

BEGIN IONS
TITLE=File10693 Spectrum34 scans: 102
PEPMASS=101.02489 149375.60938
CHARGE=1+
RTINSECONDS=44
SCANS=102
57.158 11.7192
59.151 8561.77
59.850 12.3533
73.121 9.71426
85.096 11.7057
103.210 72.9111
END IONS

BEGIN IONS
TITLE=File10693 Spectrum35 scans: 103
PEPMASS=149.04594 236632.53125
CHARGE=1+
RTINSECONDS=45
SCANS=103
57.222 20.3337
59.230 52.8022
71.251 16.0239
73.277 6.66096
75.073 13.2917
85.157 159.87
87.157 61.6442
100.136 13.9692
101.109 118.915
103.120 612.735
105.087 15.8507
116.904 69.7434
119.209 38.4379
127.962 6.65122
129.041 742.078
130.135 21.1911
147.123 39.3069
END IONS

BEGIN IONS
TITLE=File10693 Spectrum36 scans: 104
PEPMASS=133.01462 787923.75000
CHARGE=1+
RTINSECONDS=45
SCANS=104
71.148 17.2007
75.073 101.525
75.677 1.56538
87.128 85.1284
89.265 48.5648
91.087 135.95
92.051 14.9535
104.671 5.53816
105.764 9.48795
108.345 16.2175
114.920 22.0271
117.033 225.731
END IONS

BEGIN IONS
TITLE=File10693 Spectrum37 scans: 106
PEPMASS=315.07220 132498.20313
CHARGE=1+
RTINSECONDS=46
SCANS=106
93.240 12.1915
95.342 9.48743
103.311 11.5197
106.654 7.78797
108.216 116.636
109.147 247.86
113.099 52.3054
115.125 12.7159
117.400 22.6701
121.160 20.6362
123.189 80.2044
127.231 87.3586
128.201 12.0802
129.308 15.858
130.186 27.2769
131.098 140.106
131.874 7.10585
133.181 20.5811
135.115 275.362
136.010 16.289
137.259 5.5357
139.145 8.9138
141.197 96.4569
143.241 24.3403
145.279 333.931
147.330 23.439
148.985 4.42844
151.054 55.3052
152.095 438.763
153.058 3970.51
154.485 70.5813
155.413 63.8734
156.175 10.0524
157.222 56.2533
158.184 8.35477
160.594 39.5514
161.241 150.23
163.214 93.7508
165.134 95.2528
169.228 53.2594
171.117 98.5319
172.180 64.7205
173.243 38.8355
175.054 62.4852
176.152 76.6827
177.057 46.3438
178.264 12.3098
179.160 118.879
180.958 67.7778
182.257 25.445
183.126 132.106
184.228 90.7476
185.152 80.9289
186.254 8.35524
187.317 30.0115
189.128 26.411
191.086 42.4857
192.093 21.1497
193.160 27.3388
195.208 150.67
196.212 39.1389
197.226 138.492
198.161 53.0258
199.177 47.5616
200.147 82.2172
201.260 97.4371
202.158 123.448
203.169 88.8779
204.010 11.1829
205.061 38.3327
206.227 27.5396
207.074 44.1832
209.179 118.169
210.164 8.79511
211.192 54.929
213.113 14.395
214.224 29.4594
215.313 35.7581
217.155 101.602
218.992 34.8252
220.951 10.3934
221.941 7.78605
222.733 18.7183
223.518 10.0137
225.213 151.913
226.169 18.3526
226.920 15.0109
229.384 18.4819
230.338 20.0137
231.518 6.65855
232.316 8.35154
233.015 35.5874
234.377 8.90615
235.311 22.6155
236.508 11.1859
237.203 9.24468
238.570 25.6077
239.319 83.3566
240.248 33.2846
241.241 93.4294
243.408 53.704
244.908 17.2628
245.843 12.3118
247.015 6.6577
248.206 9.24477
250.293 18.604
251.248 54.9977
252.384 50.0593
253.234 276.729
254.033 42.1073
255.014 179.258
256.014 12.245
257.069 24.0846
257.878 24.2854
265.083 11.048
267.340 29.0024
268.412 66.8328
269.305 110.826
270.373 101.122
271.235 500.097
272.031 127.56
272.953 16.6146
276.504 7.65888
277.382 15.4505
278.259 106.561
279.253 280.299
281.368 46.1226
283.143 127.496
284.272 73.4846
285.202 51.4041
287.129 62.711
293.362 88.2765
294.791 70.9952
295.564 176.256
296.497 613.803
297.300 1898.2
298.102 101.872
300.210 67.5248
306.203 8.34364
307.465 9.2462
322.492 10.0744
END IONS

BEGIN IONS
TITLE=File10693 Spectrum38 scans: 107
PEPMASS=311.22269 531088.87500
CHARGE=1+
RTINSECONDS=46
SCANS=107
95.193 5.5297
97.091 278.388
98.051 7.21278
99.068 93.4716
101.104 37.0964
109.133 13.4033
111.183 35.0502
112.984 16.0865
114.444 14.5632
117.172 10.0581
118.260 12.7199
119.182 10.9358
121.180 32.6009
123.232 6.08707
125.078 159.44
127.221 7.54793
129.041 68.5006
133.287 30.3742
135.377 15.8427
136.287 22.1278
137.086 6.04992
139.199 8.34031
145.223 43.17
150.202 6.08728
151.242 46.9526
153.011 57.5857
154.191 217.072
155.428 26.2244
156.637 13.8923
157.237 60.1178
159.061 6.15319
161.053 28.424
163.707 18.7658
165.287 88.2127
167.349 9.85299
168.844 5.53756
171.195 56.9716
172.125 7.20366
173.096 14.3664
174.266 13.8602
176.210 12.2728
180.291 14.54
181.069 8.34822
185.175 138.545
187.084 59.4091
189.326 10.6102
190.223 12.065
191.196 65.3126
192.011 19.8102
193.104 35.6364
195.117 17.795
197.059 11.5179
199.225 68.0512
201.122 16.7998
203.420 18.6106
204.923 33.1512
205.576 7.71779
207.245 62.0585
209.125 1033.19
211.308 97.3144
215.361 22.2303
217.015 46.9777
219.257 24.5219
220.949 17.3728
223.259 267.479
224.238 40.6698
225.183 227.487
225.801 12.2311
227.125 261.11
227.757 4.01334
229.051 25.3073
230.274 8.92033
231.065 16.0233
233.370 4.39199
235.212 399.661
236.239 46.0925
237.240 17.8534
238.423 4.40559
239.064 21.6602
243.091 65.32
245.288 183.042
247.105 108.401
249.387 21.7828
250.148 12.1175
251.555 36.629
255.395 9.83875
261.321 77.6243
262.322 27.5669
263.312 231.03
264.122 23.9744
265.329 94.3383
267.357 8.3554
271.203 81.7724
275.081 161.632
277.030 17.2469
277.847 20.6369
279.098 239.678
280.179 22.3697
289.177 1924.73
290.258 11.7555
291.226 5.04443
292.130 155.854
293.167 7.21349
298.266 13.2448
307.100 12.139
308.330 6.09101
END IONS

BEGIN IONS
TITLE=File10693 Spectrum39 scans: 108
PEPMASS=271.22791 114397.71875
CHARGE=1+
RTINSECONDS=47
SCANS=108
89.058 21.123
93.280 15.1911
97.227 80.8433
99.328 29.5188
102.109 12.6797
102.976 18.4983
106.935 18.512
109.178 26.8745
110.791 9.81036
113.232 17.462
114.046 21.1173
115.194 32.35
116.120 202.101
117.236 41.1059
118.121 80.4558
119.151 19.8706
121.339 34.8946
123.327 35.7538
125.271 6.65449
126.379 18.8847
127.412 9.98112
130.320 17.55
131.220 103.415
132.172 147.759
133.242 114.475
135.390 22.8576
136.099 12.3015
137.179 15.1255
139.186 31.1584
141.407 24.2679
143.359 5.5202
145.131 21.272
148.473 21.5652
149.301 13.3651
151.145 448.499
152.230 21.7235
153.226 42.6546
155.206 44.8148
156.059 6.07891
159.075 9.27792
161.164 1372.78
165.047 102.298
167.233 46.8599
168.655 7.24236
170.901 37.911
173.185 44.0613
176.275 12.7085
177.086 157.852
178.966 12.8553
179.995 12.8094
181.332 66.7462
183.233 56.8925
185.072 68.0055
188.219 15.5863
189.089 92.7369
190.571 28.4147
191.257 49.0179
193.057 8.8645
194.402 5.51907
195.371 12.0558
197.202 173.977
197.995 47.9123
199.097 97.315
200.190 4.95486
203.076 98.1948
205.014 29.6491
207.175 23.0688
209.258 197.858
211.090 142.894
212.162 4.48709
213.184 66.882
214.256 17.1782
215.335 31.9702
223.044 16.4788
225.249 6041.47
226.373 81.9634
227.089 911.765
228.119 65.0448
229.061 84.573
235.201 49.6933
237.265 36.3046
239.237 125.153
240.213 60.0238
241.153 107.033
243.075 490.515
244.041 12.191
250.658 11.2606
251.350 83.1983
253.174 1437.98
254.237 50.0148
256.142 478.412
257.128 19.9953
271.218 69.8818
272.193 49.5369
END IONS

BEGIN IONS
TITLE=File10693 Spectrum40 scans: 110
PEPMASS=105.01975 74353.53906
CHARGE=1+
RTINSECONDS=48
SCANS=110
58.640 15.9231
59.267 134.437
61.196 101.448
75.132 37.7502
END IONS

BEGIN IONS
TITLE=File10693 Spectrum41 scans: 111
PEPMASS=128.03572 60378.80469
CHARGE=1+
RTINSECONDS=48
SCANS=111
59.219 26.8005
82.211 36.844
84.185 12.7017
86.447 10.0184
100.193 7.76271
110.314 12.8449
112.139 13.2482
128.087 22.7672
END IONS

BEGIN IONS
TITLE=File10693 Spectrum42 scans: 112
PEPMASS=237.04059 81802.10156
CHARGE=1+
RTINSECONDS=48
SCANS=112
75.277 7.7575
77.175 5.55932
83.197 19.0465
85.201 4.93232
87.128 201.415
89.264 17.756
97.126 49.6416
98.023 10.0239
98.992 21.3212
111.283 25.1844
113.298 3.81871
115.119 61.3987
116.116 40.328
117.059 36.0039
118.818 4.93878
121.099 1695.29
124.298 6.62549
125.292 22.6289
127.147 5.50222
129.141 76.6297
133.090 18.0966
135.284 16.7857
136.262 6.72127
139.160 111.75
141.089 63.0213
142.253 13.8039
145.344 7.77611
146.941 20.2724
147.989 27.4225
149.112 45.1913
150.184 4.94471
151.199 24.1247
152.339 17.2688
154.151 25.1467
155.075 152.259
159.326 8.33048
161.207 16.0134
163.046 6.96743
165.135 48.1871
166.254 8.34583
167.196 35.5648
174.155 11.7174
175.215 77.2388
176.144 7.19622
177.238 85.6021
179.158 30.2226
180.176 19.4029
180.852 6.4908
189.064 10.3775
191.203 22.0221
192.297 89.6192
193.212 407.238
194.308 6.06596
195.314 53.9316
201.138 36.1776
202.907 4.37571
205.189 130.737
206.108 6.07521
207.342 59.0673
209.219 217.059
209.831 7.64172
216.230 9.41839
218.603 133.044
219.246 370.073
221.153 42.8023
222.247 21.0923
237.363 21.824
END IONS

BEGIN IONS
TITLE=File10693 Spectrum43 scans: 114
PEPMASS=243.06242 244812.48438
CHARGE=1+
RTINSECONDS=49
SCANS=114
75.148 6.63093
79.159 24.3759
82.303 8.88387
89.053 4.93453
97.119 48.9899
98.017 4.94134
99.170 96.2073
104.230 76.8891
105.079 6.17116
110.142 655.601
111.130 742.248
112.407 8.76745
113.086 9.46737
116.131 14.9154
117.079 12.6645
118.046 9.77675
119.220 8.8835
120.403 9.82681
124.275 8.88738
125.108 6.6343
128.192 18.2902
130.142 242.881
130.960 64.3228
131.959 34.1829
135.272 10.9163
138.219 22.8133
139.116 8.88075
140.070 257.525
141.044 9.44438
142.392 24.1246
145.214 121.514
149.317 15.6649
152.139 569.162
153.167 335.123
154.101 8.89448
158.194 10.3657
159.212 10.5728
160.874 6.40602
162.888 4.93487
167.113 15.4678
168.164 24.1635
169.262 33.043
171.005 18.7583
175.206 209.655
179.230 59.8366
181.220 904.964
182.193 497.032
183.098 94.273
184.225 13.3999
187.101 9.45852
197.212 260.519
199.470 1661.72
200.099 4337.03
201.172 41.8055
207.113 82.6361
211.128 32.0067
213.361 30.7058
215.060 98.2975
216.042 7.74561
223.541 27.9886
225.184 3538.38
226.284 701.729
227.374 12.5873
228.320 40.6668
243.137 30.4067
END IONS

BEGIN IONS
TITLE=File10693 Spectrum44 scans: 115
PEPMASS=327.21756 509076.62500
CHARGE=1+
RTINSECONDS=50
SCANS=115
97.099 138.53
99.061 10.5853
105.278 15.0983
109.274 18.9498
110.160 4.96328
113.051 42.6211
115.030 9.9151
119.110 12.2779
121.087 8.22052
124.990 30.739
133.131 41.9365
135.261 17.7094
137.279 35.4529
139.258 7.65446
141.128 6.97447
143.217 25.0829
145.155 27.3651
146.119 28.4327
147.348 23.2114
148.226 4.94056
151.218 135.908
153.382 65.4729
154.204 106.125
155.156 51.5577
157.081 25.1932
161.097 93.8265
163.200 22.6276
165.273 38.1262
167.338 4.44337
168.196 8.88691
168.920 9.30703
171.186 182.732
173.136 7.52448
174.152 6.63577
175.282 33.8678
177.237 31.5612
178.219 8.16918
179.154 67.6084
180.278 19.0531
181.897 12.1498
183.231 70.9635
185.124 212.508
186.139 9.59316
187.307 22.4811
189.238 44.2886
190.294 8.66387
191.116 91.6365
193.334 33.4345
195.112 33.4593
197.134 41.3713
198.074 35.103
199.250 39.9878
201.365 49.2076
203.127 249.33
205.320 22.8754
206.282 20.1718
207.223 87.6751
208.218 3.81791
209.216 176.281
211.030 557.761
212.318 27.6069
213.174 53.0112
214.170 10.1338
215.303 11.4738
217.036 45.1798
221.173 97.1454
223.126 123.321
224.020 8.89197
225.194 268.322
226.111 6.6332
227.161 44.6572
231.143 21.0736
233.118 171.912
235.254 20.9687
236.470 19.6213
237.186 104.652
238.129 7.47343
239.224 144.598
241.034 301.962
243.187 68.6357
247.027 32.0353
249.177 29.3993
251.133 205.132
252.046 30.5097
253.203 5.50175
255.395 114.768
259.272 104.316
261.113 121.414
263.083 147.292
263.730 6.84062
265.163 285.232
267.463 65.6613
268.163 74.7818
269.474 9.84107
272.998 8.35095
276.339 6.09164
277.281 19.444
278.047 4.94799
279.223 717.406
280.136 319.021
281.290 25.4478
283.034 30.0779
283.754 6.69723
284.972 5.64169
287.242 777.826
288.212 5.49822
289.266 13.2393
290.186 37.3086
291.152 159.905
293.066 54.8301
295.287 87.8425
303.178 5.56644
305.193 4705.13
305.997 42.6665
307.270 31.503
308.241 123.432
323.281 15.0826
END IONS

BEGIN IONS
TITLE=File10693 Spectrum45 scans: 116
PEPMASS=160.06183 107159.47656
CHARGE=1+
RTINSECONDS=50
SCANS=116
87.233 8.89359
98.462 7.74857
116.184 14.9118
132.084 10.0443
142.224 120.756
160.504 4.959
END IONS

BEGIN IONS
TITLE=File10693 Spectrum46 scans: 118
PEPMASS=255.01389 83806.70313
CHARGE=1+
RTINSECONDS=51
SCANS=118
87.011 20.0703
89.298 7.75686
97.352 8.33178
99.218 6.96616
103.534 32.7706
104.162 126.263
107.039 8.31984
109.326 6.0736
113.255 8.38584
114.922 3.86576
116.065 27.1782
118.158 77.6544
119.238 47.436
127.159 47.5414
128.391 6.08585
129.221 6.06668
130.227 70.8932
131.209 118.181
132.205 140.928
133.302 12.6089
134.952 47.1554
137.012 52.3293
141.126 6.05915
145.204 49.0242
146.112 26.3185
147.144 28.7551
148.167 36.397
152.103 9.32314
153.094 6.50411
155.108 14.1728
157.126 69.0585
163.118 387.66
165.173 8.72246
168.439 4.94803
169.327 47.9126
170.031 8.47726
171.283 32.7913
172.065 8.33154
173.206 6.06532
175.137 3185.21
179.360 4.94151
181.431 36.2477
183.081 52.3246
185.166 76.9969
186.134 14.8592
187.270 10.3639
189.361 22.9347
190.265 8.18301
193.064 66.169
195.261 206.499
196.527 84.4145
197.225 222.533
198.299 42.9259
199.324 7.20397
201.248 12.2893
204.117 18.3723
211.274 613.018
213.099 1080.73
214.037 462.004
215.094 58.5189
221.286 43.2741
225.168 104.394
226.516 7.20818
227.141 35.6379
228.215 14.6788
229.262 93.007
230.300 12.0484
237.177 51.5604
238.248 237.127
239.226 843.528
240.060 99.2491
242.290 12.615
256.310 328.678
257.270 114.592
END IONS

BEGIN IONS
TITLE=File10693 Spectrum47 scans: 119
PEPMASS=461.31155 190408.90625
CHARGE=1+
RTINSECONDS=51
SCANS=119
138.942 4.94819
151.237 10.5914
151.993 10.0279
153.071 181.715
155.253 7.2051
157.101 37.5779
159.072 14.5456
165.481 8.31018
167.165 24.2288
169.100 9.24398
171.093 23.3339
174.383 20.3817
175.063 12.0273
181.293 15.9786
185.179 6.08592
186.128 15.2693
191.286 6.63583
193.088 4.39042
199.479 21.4632
200.185 6.6738
217.309 22.4668
218.217 4.9371
227.338 11.5338
231.455 11.141
239.374 25.8948
242.281 4.3831
247.008 5.51988
248.258 5.51986
248.975 14.471
250.053 7.1921
255.226 54.0349
256.851 17.8264
258.999 5.52008
265.397 16.4848
267.011 14.9236
269.365 26.7993
271.347 6.12511
273.205 19.4595
275.255 10.0408
279.023 40.1913
281.255 31.8554
283.197 110.784
284.287 8.31562
285.996 28.1114
287.213 8.09923
289.416 31.0739
290.348 6.08456
291.351 26.8736
295.475 8.24547
301.069 173.246
302.215 25.0032
305.247 50.4136
307.871 112.691
309.314 17.9065
309.976 8.33069
314.701 26.8044
315.354 17.2439
317.250 20.3203
319.246 21.6694
325.224 69.3148
327.198 90.7684
331.037 46.3887
332.143 6.07022
333.262 9.26805
336.468 8.32302
341.260 10.0398
343.117 45.7107
345.080 16.2449
348.047 28.0908
349.248 18.4957
351.141 13.1738
352.181 7.77871
355.112 8.14482
358.306 21.2719
359.168 11.5095
360.180 34.6736
361.074 12.2874
362.047 5.50009
365.036 94.8982
368.023 54.7296
369.476 5.03493
373.280 8.33087
374.627 30.7559
375.230 24.8071
376.255 12.1004
378.053 24.7698
380.300 6.06526
381.411 98.6667
383.238 7.62779
385.232 22.0662
386.963 14.5236
387.580 7.76835
388.584 11.7266
389.392 29.6764
391.025 19.49
395.141 18.2789
397.644 19.8659
399.205 14.5293
401.303 26.9194
403.142 147.881
405.314 38.9141
406.398 12.047
407.283 10.3918
413.156 16.6482
415.305 19.5132
416.516 39.9786
417.229 36.942
418.750 44.0026
419.366 78.4506
420.078 103.216
421.007 27.4859
424.036 16.0621
425.297 5.49664
426.854 33.574
428.315 15.2513
430.622 15.2452
431.223 39.3532
433.187 29.1011
435.142 41.8217
436.731 9.42504
441.196 7.20081
443.547 6.06423
445.244 325.958
446.855 32.5892
447.988 26.0539
449.073 30.6625
450.407 15.1071
454.782 6.62767
END IONS

BEGIN IONS
TITLE=File10693 Spectrum48 scans: 120
PEPMASS=941.50977 293164.06250
CHARGE=1+
RTINSECONDS=52
SCANS=120
391.477 10.0168
407.433 35.5634
423.286 5.53204
435.528 17.144
454.426 10.5507
455.396 58.7655
465.054 14.4418
522.998 8.78889
523.819 8.89102
556.079 8.79128
566.595 13.9267
587.362 15.6665
595.317 14.9511
597.523 24.1417
598.968 5.49815
613.437 98.5828
643.014 15.6123
675.175 4.94985
694.793 10.5625
701.042 25.0084
717.514 6.17583
731.223 39.1239
734.221 12.755
749.396 29.0423
754.130 7.75263
760.627 18.2883
770.174 15.0586
793.633 7.75183
811.294 23.8909
824.776 6.63383
832.650 20.9424
863.905 11.153
877.439 89.7742
878.738 31.0662
891.213 9.2285
895.150 12.2771
895.930 6.63957
920.974 116.7
921.850 43.6794
END IONS

BEGIN IONS
TITLE=File10693 Spectrum49 scans: 122
PEPMASS=351.10159 124702.27344
CHARGE=1+
RTINSECONDS=53
SCANS=122
132.029 7.75407
158.780 13.3997
177.383 19.3661
187.145 14.3568
197.866 3.80931
207.381 5.48817
209.212 28.1467
216.151 17.3601
219.277 10.5845
221.503 7.82882
225.221 6.06346
226.342 14.5201
236.014 10.5946
251.279 10.9623
266.296 6.96939
269.211 37.6654
278.989 18.7193
281.089 4.4361
282.997 31.3122
290.393 15.0268
291.110 46.4397
293.018 30.4153
296.443 11.6319
305.036 19.9545
307.262 62.0545
308.355 14.4612
310.218 13.7249
319.391 7.70217
320.689 14.4596
323.428 15.473
333.212 34.8841
334.201 14.7152
336.196 5.50392
END IONS

BEGIN IONS
TITLE=File10693 Spectrum50 scans: 123
PEPMASS=367.26373 1555556.50000
CHARGE=1+
RTINSECONDS=53
SCANS=123
135.053 17.6747
149.130 8.07992
166.219 19.3676
169.307 10.5771
175.270 7.75946
176.146 6.63043
177.079 40.3782
178.270 130.9
179.130 26.8747
192.042 6.55589
193.362 6.06064
203.049 9.99052
205.254 12.8563
207.088 54.9471
213.080 12.1462
214.897 10.5829
216.018 7.20209
222.012 12.287
227.082 6.07224
229.023 27.5611
231.504 16.0148
236.824 7.62913
240.143 8.32271
241.205 15.4135
249.187 11.1502
253.174 13.017
264.792 9.20127
266.916 8.33647
269.493 8.89908
270.320 14.0011
272.945 7.75999
274.313 8.8882
279.197 24.7414
283.251 6.63763
286.381 4.48953
287.123 18.8239
292.412 8.75221
295.158 8.89202
297.226 18.6579
299.153 14.0657
301.527 8.8854
307.306 54.06
309.219 64.5555
309.992 25.9683
311.158 39.1141
312.272 13.7963
313.485 58.893
323.553 20.0037
325.068 86.9371
326.307 23.3378
326.918 13.3344
328.009 16.0438
333.119 12.0533
337.212 27.7337
339.131 9.4556
341.427 25.4262
342.886 13.399
351.136 52.5612
352.195 5.49756
353.802 44.4804
354.438 29.0921
369.419 28.2632
370.341 13.1468
END IONS

BEGIN IONS
TITLE=File10693 Spectrum51 scans: 124
PEPMASS=449.31131 87839.69531
CHARGE=1+
RTINSECONDS=53
SCANS=124
132.161 9.24975
137.021 60.8561
140.182 12.9024
145.226 46.0336
149.285 8.31462
152.165 79.1423
153.120 262.497
154.344 12.2628
155.787 10.9453
157.186 33.8434
160.012 7.76459
161.268 6.07019
163.214 6.06154
167.379 9.77656
169.339 15.6542
171.174 10.5005
175.152 100.544
176.081 6.66038
177.276 4.93584
179.158 6.09359
180.342 12.294
181.220 11.7072
182.998 15.1382
191.139 13.5965
196.220 16.9307
199.454 6.05753
203.426 7.2039
207.220 15.982
209.123 10.6223
213.419 11.0601
214.209 6.61861
214.859 12.279
219.392 19.6112
221.075 9.87503
223.372 9.23375
224.330 9.53989
225.164 18.978
227.334 23.9758
235.209 9.84646
236.089 6.15152
243.146 11.145
244.138 4.72573
253.291 7.74815
255.280 77.9431
256.823 4.45371
258.133 7.20761
259.021 31.1021
260.887 13.3997
262.252 15.0705
267.223 30.1272
268.280 26.4415
269.264 125.56
270.301 12.626
271.026 24.5281
273.384 11.5445
274.754 20.4397
275.960 7.75826
276.793 6.42208
279.051 69.716
279.676 13.2639
281.171 58.3952
281.962 7.18335
283.013 17.9514
285.304 42.2007
285.966 17.9016
287.206 283.046
291.109 65.0336
293.402 31.1645
295.173 148.517
297.396 32.4809
299.499 6.64813
300.478 6.63065
311.038 54.9453
313.014 71.3621
313.988 15.523
315.333 6.64286
316.579 22.8138
318.042 8.87778
319.565 22.3559
320.282 5.49566
321.586 12.3506
324.933 12.1773
329.284 153.587
331.357 4.93985
333.082 34.5098
333.753 41.997
334.358 86.7996
336.225 12.6023
337.316 7.19605
338.071 13.2624
338.845 22.2158
344.956 9.79771
346.199 11.1365
347.157 38.4457
352.901 29.4047
357.298 6.62656
358.947 26.0635
361.212 18.4464
364.981 14.5349
366.241 18.853
367.273 47.234
371.108 6.07005
373.092 29.2285
374.911 10.6103
376.834 6.65676
379.333 12.1793
384.914 22.6687
387.311 42.9957
388.318 18.7396
389.038 107.61
389.855 6.59361
392.165 7.78602
397.917 43.4097
398.529 32.3889
399.309 20.002
404.471 57.1651
405.188 201.716
405.871 48.7269
406.531 32.0277
407.304 9.83918
413.265 8.89967
414.067 16.7961
416.021 5.50433
416.787 11.5137
417.410 29.5357
421.515 17.0852
422.306 16.0548
426.596 27.0764
427.987 21.3166
429.166 7.09631
431.169 409.28
432.496 72.2354
434.428 47.6731
439.422 8.22042
END IONS

BEGIN IONS
TITLE=File10693 Spectrum52 scans: 126
PEPMASS=283.06671 97250.03125
CHARGE=1+
RTINSECONDS=55
SCANS=126
83.237 31.484
95.175 24.6657
96.209 6.62308
97.140 22.1156
109.059 11.1483
111.286 7.75765
113.200 239.538
114.101 62.9548
115.512 47.2673
116.285 38.5576
124.437 17.9326
125.291 10.9729
127.252 12.7037
129.017 20.0503
131.021 1904.35
132.067 42.3347
133.116 10.9236
135.168 26.177
137.267 9.46404
139.090 17.7668
141.229 24.2269
142.527 4.94419
143.314 7.76405
144.216 6.94862
145.227 10.4135
146.204 12.6006
147.157 12.691
148.946 14.0653
151.125 8.31312
152.348 19.0291
153.086 64.6533
155.112 10.5818
157.174 23.1689
165.104 21.9239
166.135 9.77939
167.156 14.0652
168.260 11.1624
169.160 23.2193
170.081 31.116
171.280 14.5339
175.084 82.762
176.297 37.9288
177.159 18.4163
179.172 17.5252
180.069 25.7113
181.349 17.1235
183.439 24.4318
185.127 4.37005
187.141 12.8487
191.235 6.07098
193.265 6.07273
194.712 9.32028
197.053 91.2616
198.399 13.4094
199.249 132.87
200.231 13.9735
201.072 62.3596
202.013 8.30044
203.129 158.294
205.079 7.79094
211.333 116.216
213.193 76.7021
215.365 11.5179
217.216 383.834
219.018 4.94284
221.191 53.2591
221.833 20.2058
222.628 5.40038
223.270 186.092
225.086 1381.99
226.073 5.51629
227.265 16.8144
229.085 38.3519
238.101 33.9699
239.333 608.91
240.188 41.2634
241.209 1028.76
242.109 19.1493
243.202 16.6296
249.105 76.8765
250.122 42.8612
253.095 75.4171
254.681 20.5223
255.319 57.1613
257.058 208.964
259.067 19.3991
263.290 13.7748
265.304 143.328
266.516 369.021
267.205 1394.03
268.135 100.5
269.198 54.9973
270.085 252.601
284.336 29.2064
285.144 26.308
286.260 6.63678
END IONS

BEGIN IONS
TITLE=File10693 Spectrum53 scans: 127
PEPMASS=203.11131 173323.50000
CHARGE=1+
RTINSECONDS=55
SCANS=127
82.971 6.07327
86.151 4.41308
88.161 58.8212
103.173 11.1695
109.370 7.22639
111.095 17.5383
125.152 50.635
127.045 62.5085
129.264 6.64611
130.443 28.7795
132.113 16.609
135.388 12.2803
137.180 18.9932
138.188 12.2922
139.272 82.0618
141.216 4.93463
153.388 55.6988
155.219 151.167
157.142 176.161
158.317 11.5987
165.272 156.814
168.768 8.33802
171.295 47.7792
173.198 22.2325
181.192 6.63466
183.144 199.877
184.837 4.9532
186.123 4.37971
193.872 8.89112
201.253 11.6532
201.985 11.187
END IONS

BEGIN IONS
TITLE=File10693 Spectrum54 scans: 128
PEPMASS=461.31128 109902.09375
CHARGE=1+
RTINSECONDS=55
SCANS=128
153.149 34.9368
157.232 23.3546
163.875 10.9375
167.002 31.8009
168.074 11.7338
171.410 10.06
172.033 10.0266
173.336 16.4258
179.164 14.9529
182.039 11.4799
187.115 4.39112
190.324 7.79994
199.215 7.20671
208.074 8.90987
213.193 10.0361
213.912 13.8378
216.853 9.92649
225.076 24.569
228.191 10.6008
229.259 6.71678
240.159 7.21565
251.968 12.6204
253.323 82.8631
254.285 18.8073
255.353 11.736
256.326 71.7365
256.995 7.79485
258.211 26.2405
259.079 8.12369
260.129 4.96121
261.057 37.3368
261.920 6.66139
263.081 21.2295
282.162 7.79937
284.664 32.0044
285.975 8.34013
288.184 25.4855
291.199 20.2091
292.326 23.2308
296.975 20.6411
298.397 12.2945
301.038 61.7193
304.434 13.8369
307.198 19.2696
307.952 6.07497
309.225 10.5982
310.068 12.3948
312.227 7.2109
314.511 6.18933
318.357 16.2508
319.152 30.7018
321.955 43.3895
324.253 28.6597
326.552 10.9271
327.227 7.7204
329.448 14.5505
330.174 19.4595
331.050 7.2035
333.615 6.07359
335.121 4.94974
336.431 10.0462
341.242 4.95646
343.456 31.875
344.191 15.1211
345.152 13.9914
346.301 11.4821
347.418 17.2119
349.125 7.20318
359.351 8.82287
361.924 4.44955
364.230 9.47214
367.440 8.33928
372.219 31.8247
374.589 30.7904
377.197 13.4133
379.218 21.3259
380.366 12.8546
382.010 14.3651
384.878 20.5105
386.598 16.1252
389.231 6.64806
391.386 7.8003
399.644 39.364
400.408 6.65225
401.931 53.3269
402.989 20.7705
405.727 12.2925
415.136 96.1183
416.114 25.2911
417.192 39.051
418.298 101.954
419.345 44.0702
420.379 19.7138
421.359 5.5264
426.424 6.09702
427.227 10.9336
429.994 70.9167
431.412 10.6064
432.271 7.68967
433.419 21.732
434.301 16.5983
435.060 14.9245
437.831 10.0579
442.649 11.7313
444.154 150.048
445.029 23.0958
446.211 87.007
447.001 54.1329
448.036 48.7412
453.092 73.818
461.939 13.2575
END IONS

BEGIN IONS
TITLE=File10693 Spectrum55 scans: 130
PEPMASS=395.15573 401427.93750
CHARGE=1+
RTINSECONDS=56
SCANS=130
123.261 7.77924
130.023 7.20873
141.033 7.20682
164.084 7.21579
177.369 4.96228
180.512 8.35556
183.167 5.53167
189.014 6.64936
190.717 5.51168
191.985 4.97991
193.295 17.1255
194.448 4.94786
206.154 32.5134
207.347 35.5019
217.149 23.3473
219.463 14.8659
225.094 6.64848
225.938 26.7517
235.337 7.78576
237.130 19.3911
239.406 21.0888
241.116 4.94738
244.277 18.85
252.252 48.9153
253.156 5.54438
255.336 14.3003
261.085 6.17819
263.471 11.7192
265.926 31.6261
266.874 30.8922
271.191 24.4872
276.213 10.3466
276.957 10.9199
278.206 7.76214
282.019 5.51467
284.416 10.4657
285.111 24.2709
295.308 10.0283
308.915 5.04533
311.040 8.1139
315.141 7.77122
322.231 7.77268
323.445 17.7848
324.161 23.3876
325.260 24.5005
326.832 14.4697
336.984 39.0696
341.288 15.4218
343.240 8.14201
350.345 10.6034
350.966 40.7462
351.692 31.8841
352.922 42.2343
353.802 7.20581
361.263 6.64818
365.337 19.9615
366.386 102.958
367.329 22.2384
367.934 16.798
369.293 22.5628
375.130 11.8461
378.359 87.3081
379.041 48.2314
379.860 42.577
381.530 23.4131
END IONS

BEGIN IONS
TITLE=File10693 Spectrum56 scans: 131
PEPMASS=373.11383 263487.78125
CHARGE=1+
RTINSECONDS=57
SCANS=131
150.162 23.7642
164.057 13.9776
179.202 4.96224
183.335 7.21139
200.151 13.449
221.779 6.64328
232.143 6.07871
236.294 10.3607
241.097 10.6051
243.028 4.9832
245.795 8.11174
262.184 32.6424
264.153 4.96564
275.132 7.76718
281.337 25.0335
289.072 20.0666
303.382 7.76741
313.241 4.97907
316.409 8.9969
318.478 8.90184
324.274 17.9372
330.735 17.938
331.368 11.1533
332.014 21.3779
333.042 13.7507
347.916 7.78492
348.719 23.6705
353.630 11.4823
357.075 113.376
358.097 30.4061
359.637 15.8265
360.595 9.39754
361.424 11.2165
375.178 11.0961
END IONS

BEGIN IONS
TITLE=File10693 Spectrum57 scans: 132
PEPMASS=297.24359 468116.00000
CHARGE=1+
RTINSECONDS=57
SCANS=132
97.159 138.864
98.160 27.9161
110.106 6.08162
113.251 96.1824
114.176 103.206
116.236 8.90513
116.999 4.40452
121.313 17.7794
123.246 7.21357
124.057 17.6906
124.974 15.5003
126.013 5.57069
127.336 4.96945
139.147 26.628
142.335 9.30193
150.146 23.9583
153.386 24.9957
154.193 66.5059
155.126 51.9636
156.163 6.66387
157.221 29.8773
158.025 20.0536
160.374 20.3953
164.037 12.0443
164.687 11.1675
167.247 23.1997
168.136 18.8246
172.236 21.1565
174.099 10.5125
175.337 8.34407
176.302 5.51487
177.301 13.5995
178.596 58.4809
179.295 19.2039
180.383 13.1799
181.392 37.5824
182.172 7.26267
183.131 5.52906
185.206 53.0291
186.339 127.419
188.279 23.5484
190.133 15.1652
192.108 21.7518
195.260 33.3178
196.396 44.7721
197.266 24.9436
198.136 55.8621
199.119 6.08211
204.092 6.47416
206.040 17.6896
207.541 7.76367
208.304 11.6988
209.081 51.8972
210.458 4.9449
212.049 172.89
214.028 14.9758
217.070 17.4457
222.341 25.3296
223.143 16.5458
224.312 32.7488
226.093 7.22462
231.844 5.56507
232.567 6.64763
234.042 70.2822
236.386 22.9139
237.082 5.53686
238.351 12.758
244.282 6.64648
246.020 5.52299
247.932 15.0169
250.091 442.021
250.923 48.4132
252.121 34.2686
253.249 5.5328
258.294 17.9726
262.025 47.6737
264.130 20.0471
266.028 117.994
266.936 8.75788
276.221 410.014
277.432 21.0989
278.269 27.942
279.217 23.9956
295.337 31.1199
END IONS

BEGIN IONS
TITLE=File10693 Spectrum58 scans: 134
PEPMASS=1519.71277 43632.10156
CHARGE=1+
RTINSECONDS=58
SCANS=134
659.695 5.51415
757.238 29.0986
758.806 9.93554
849.754 6.56399
970.576 9.33003
1072.482 17.8257
1080.338 8.19105
1144.358 8.34612
1147.336 11.6774
1179.897 11.7295
1183.426 7.22649
1194.180 16.2296
1225.056 6.07302
1330.084 11.6054
1338.590 28.6718
1353.270 8.21444
1356.563 24.9449
1372.375 17.6892
1378.336 9.90648
1383.303 6.07705
1391.525 11.1704
1402.639 8.34047
1414.972 8.10664
1416.281 9.46878
1417.783 20.192
1427.356 14.3834
1435.589 11.2531
1458.442 60.5348
1475.785 8.90334
1477.853 8.76823
1489.912 6.0875
1497.756 8.95682
1498.434 21.868
END IONS

BEGIN IONS
TITLE=File10693 Spectrum59 scans: 135
PEPMASS=343.21262 188477.45313
CHARGE=1+
RTINSECONDS=58
SCANS=135
129.264 15.5188
130.083 8.85091
132.300 21.0775
150.913 4.39799
153.146 15.4988
154.908 11.4086
157.336 20.7621
171.255 8.29245
173.003 6.65469
175.107 73.2518
181.284 9.78015
183.322 13.369
187.121 6.64043
191.335 21.3742
196.976 4.95291
199.224 10.0287
200.174 10.611
203.292 6.57636
212.969 6.64263
215.359 32.3549
218.459 6.6497
225.146 34.5807
227.310 7.77469
236.396 29.5626
245.125 26.2209
249.384 10.971
263.629 6.22648
275.365 29.3573
285.147 25.6866
290.209 4.96078
291.541 7.00595
293.330 86.2172
301.006 64.0703
302.206 20.5429
309.466 7.02973
313.392 8.90442
317.163 4.96331
318.566 17.7336
325.745 9.46918
327.113 132.143
329.214 6.63363
337.170 6.01662
345.160 5.46978
END IONS

BEGIN IONS
TITLE=File10693 Spectrum60 scans: 136
PEPMASS=157.03703 1235910.00000
CHARGE=1+
RTINSECONDS=59
SCANS=136
83.137 26.3245
88.113 10.6017
97.172 17.3291
111.241 18.6645
113.162 50.8548
115.179 132.291
123.245 13.2756
128.111 16.4028
129.225 87.1649
141.223 21.7937
159.245 7.73149
END IONS

BEGIN IONS
TITLE=File10693 Spectrum62 scans: 139
PEPMASS=301.21716 100702.32031
CHARGE=1+
RTINSECONDS=60
SCANS=139
87.079 5.69621
96.580 15.7872
97.248 24.3896
99.446 5.51714
101.106 10.6002
113.151 82.6219
114.077 65.932
114.840 11.1768
127.264 28.3321
130.580 39.3064
131.231 756.581
132.226 52.6894
133.057 66.9773
133.980 3.85398
134.902 4.41905
137.194 63.2454
138.120 39.8465
139.209 15.8739
139.885 6.64371
143.242 16.3416
145.304 10.9681
146.218 23.607
147.413 47.3167
148.014 4.05096
151.428 12.3037
153.301 18.144
155.306 8.33732
156.180 24.8709
157.180 37.4839
161.324 5.61851
163.238 8.29115
164.191 7.21589
165.141 25.8516
170.462 22.0828
171.188 31.1401
173.128 21.6675
175.018 342.003
180.965 23.328
181.938 6.64984
183.190 38.8987
186.079 27.1257
187.171 31.6655
189.091 7.21175
191.306 25.5968
193.325 7.58354
195.351 25.7828
197.326 37.8932
199.233 13.4232
201.183 48.5744
203.143 85.3146
209.358 45.0853
211.121 16.6602
213.064 57.4697
214.066 22.4668
216.105 7.77996
218.549 34.274
219.159 60.5274
220.264 11.6702
221.234 9.49904
225.153 27.6108
226.098 15.9382
227.300 28.6791
229.040 102.871
231.291 15.506
232.239 22.4656
233.197 18.8751
237.099 73.2518
239.186 225.167
241.112 689.144
243.100 55.6029
244.113 34.3971
245.033 6.64227
247.465 16.206
251.257 18.3554
253.216 25.9154
255.306 50.0963
257.036 1091.4
258.115 18.6645
260.186 27.8829
263.255 24.9433
265.117 74.1826
266.335 14.0103
267.300 15.1256
269.158 87.7815
271.568 19.4383
273.306 62.9422
274.255 17.5756
276.721 15.1086
279.261 44.5587
281.434 25.1279
283.220 1715.18
284.380 88.975
284.999 117.472
286.220 129.401
294.129 12.6211
301.414 7.87146
END IONS

BEGIN IONS
TITLE=File10693 Spectrum63 scans: 140
PEPMASS=784.62872 57720.23047
CHARGE=1+
RTINSECONDS=60
SCANS=140
239.197 4.95513
241.132 4.94558
253.002 9.48257
255.552 6.69285
257.431 10.0477
281.392 8.90575
282.027 14.329
295.162 7.22526
309.229 17.1545
318.501 12.3119
319.625 6.63978
325.495 5.12496
341.676 15.7005
348.971 17.2862
369.180 19.0888
391.323 13.7711
401.034 7.77645
405.152 14.0194
408.290 8.10421
415.255 4.96322
417.289 14.339
421.869 12.7687
423.494 10.1987
439.166 24.4288
447.222 16.0101
459.085 42.3647
461.103 19.0718
463.373 8.33727
472.341 11.1836
475.289 7.20602
477.150 13.3219
477.854 3.26753
497.373 14.9021
498.803 9.30689
504.235 19.9764
505.136 39.6264
505.995 5.55029
511.234 10.6041
513.334 9.40945
524.485 16.749
525.171 25.4828
527.073 13.81
529.247 7.1429
539.019 9.4813
543.782 16.6186
552.175 13.4175
559.181 15.829
560.277 13.4249
561.454 8.89491
565.211 13.7706
567.719 11.1614
569.218 39.0807
570.928 11.1795
578.578 32.7454
579.205 10.0278
580.889 12.2913
582.535 7.5635
586.788 30.9784
587.979 14.5536
588.891 8.34214
597.349 19.5672
599.861 17.9412
604.249 17.9893
607.906 27.891
622.481 8.3445
623.255 20.2883
625.866 18.879
627.476 4.95712
629.655 22.3918
635.370 18.2519
637.166 8.77692
637.994 8.42782
638.718 8.35053
639.454 13.2218
640.092 4.96426
643.400 8.91083
647.548 11.0231
649.541 13.197
651.919 25.491
652.934 3.83451
657.627 8.11911
663.948 34.3958
666.824 32.6714
668.353 12.8714
671.309 22.3059
673.705 28.9784
674.982 7.78021
681.199 41.0158
686.390 13.4204
687.643 9.47229
688.963 10.3548
695.805 11.7275
697.739 18.3136
700.393 7.77836
701.339 7.78806
703.088 20.3147
708.152 5.54554
710.169 65.4383
711.582 9.55451
712.493 14.8888
721.168 13.3455
722.174 6.16581
722.829 8.37097
723.751 40.9762
724.638 76.7145
725.407 24.2129
733.046 9.81906
736.437 12.8711
737.153 21.3344
739.457 11.6854
740.672 61.3782
741.319 33.1686
741.930 20.8395
745.226 20.1642
746.723 14.1842
748.684 64.4901
751.366 20.4712
753.238 92.6417
764.721 38.7663
765.342 8.91667
766.789 95.8222
767.458 7.02266
784.560 3.8285
END IONS

BEGIN IONS
TITLE=File10693 Spectrum64 scans: 142
PEPMASS=475.32834 137237.68750
CHARGE=1+
RTINSECONDS=61
SCANS=142
141.283 12.0834
149.279 7.21612
152.262 4.96366
153.209 19.4781
159.298 13.4171
160.975 12.8597
162.844 11.204
163.458 9.47428
167.151 176.777
171.363 10.6004
172.161 12.3301
175.364 4.95824
183.371 6.64769
191.272 34.1468
193.094 7.22378
195.179 9.48042
197.163 6.19184
203.101 12.3039
209.128 19.4065
210.987 27.1737
217.073 10.7072
219.476 8.34546
224.835 7.09467
225.657 39.8461
226.265 29.6367
227.262 11.5682
239.089 11.5794
241.040 39.0769
243.283 7.01817
247.976 6.65227
248.919 85.5024
249.532 4.24737
253.196 332.142
256.877 25.491
257.998 20.9976
261.223 29.13
262.671 4.96642
267.642 20.0855
268.895 57.4942
271.195 8.91018
275.416 7.09585
277.289 17.1291
279.170 17.9075
281.205 156.466
282.366 4.9572
285.320 14.0235
292.373 7.77238
295.226 64.0835
297.457 10.933
299.820 7.22005
303.227 25.7679
304.843 16.8351
306.257 15.2821
307.057 6.08564
310.191 8.34757
311.382 7.77713
313.055 21.1192
315.303 18.9355
316.915 92.4002
319.273 14.374
321.261 30.4556
323.154 11.0436
325.244 20.8433
327.320 19.4273
328.757 13.9449
335.278 5.52588
337.072 45.7095
338.999 46.2712
341.143 18.5054
343.036 32.4259
343.654 15.7432
345.295 7.21055
349.495 20.3348
355.116 11.5758
356.969 14.3915
358.206 13.2568
359.872 99.2501
365.162 6.68336
367.822 13.4585
369.114 30.9133
371.233 43.324
372.139 7.77984
374.019 30.4961
375.250 15.4625
377.118 29.6747
383.164 14.4958
385.322 6.68175
389.221 35.2363
391.795 53.7559
393.564 15.5901
395.578 17.4771
399.281 24.4811
403.173 11.8071
407.053 13.422
407.671 21.3439
409.187 9.48055
413.395 100.712
414.672 75.599
415.313 336.177
417.367 31.1208
427.488 17.3166
428.808 23.679
429.513 18.0016
431.144 224.988
432.098 38.3341
433.067 18.4297
439.027 22.8308
441.383 5.52139
443.283 87.3841
445.397 25.389
449.661 7.3071
457.056 341.713
457.850 17.7768
459.718 43.043
475.090 4.54254
475.911 10.5377
END IONS

BEGIN IONS
TITLE=File10693 Spectrum65 scans: 143
PEPMASS=171.10344 248289.20313
CHARGE=1+
RTINSECONDS=62
SCANS=143
57.166 17.7928
59.178 10.046
71.327 9.35648
74.226 27.4085
79.033 5.5377
85.253 10.6164
87.462 9.81248
93.144 16.7667
96.167 31.6512
97.048 11.161
99.243 7.81551
101.139 9.47246
104.256 13.3135
111.073 237.376
111.993 6.66434
113.189 46.5216
114.298 40.0995
115.140 115.63
116.230 38.0448
117.404 7.81364
125.342 31.8084
126.642 39.506
127.280 279.208
129.198 421.484
131.079 1262.8
137.036 9.28183
139.373 12.0891
141.051 17.2331
143.261 20.5185
144.381 17.8841
145.229 85.0863
152.978 11.1685
155.180 482.28
156.546 12.2524
172.946 23.9316
END IONS

BEGIN IONS
TITLE=File10693 Spectrum66 scans: 144
PEPMASS=717.43512 68948.07031
CHARGE=1+
RTINSECONDS=62
SCANS=144
211.200 24.8994
217.279 6.08757
219.238 6.09186
232.092 7.17313
235.306 6.08696
255.319 665.239
256.386 115.609
264.165 6.15936
269.287 71.7123
272.028 12.863
275.248 11.0226
277.281 10.0376
279.240 19.4282
280.214 6.64841
281.348 83.3897
282.220 8.74811
289.183 38.705
294.203 12.2872
295.048 4.38678
299.006 6.67772
301.991 7.78701
305.376 7.20082
307.351 49.3898
311.331 8.13253
323.423 34.4259
324.101 16.7637
325.361 60.8022
326.008 15.0513
356.587 10.5038
374.846 10.4972
376.092 12.2401
391.192 516.29
392.219 4.96026
393.106 8.34
394.400 20.2069
396.211 5.53239
397.938 9.48219
398.695 8.91177
405.537 63.8913
409.201 308.549
410.087 69.97
413.010 28.7907
413.997 18.354
415.327 11.1772
419.978 10.9413
422.260 17.0856
424.873 9.84795
433.448 11.731
436.299 15.4574
437.133 7.77731
438.123 9.25943
443.176 44.0289
447.232 16.7129
448.560 58.8877
451.963 31.5749
453.591 13.2814
456.304 5.5231
459.075 57.9102
460.286 88.8857
461.318 320.054
463.503 6.11034
464.136 7.78002
465.616 7.77494
469.056 6.08808
472.597 17.8339
477.293 10.5932
479.366 34.4329
482.133 8.34102
484.202 41.1097
491.019 20.0424
495.276 16.8218
500.261 7.22745
525.292 21.9562
529.354 11.6074
531.197 7.21551
535.897 5.52668
541.153 19.6462
546.289 19.6634
547.375 36.4506
548.176 11.6404
549.239 8.35178
551.524 9.91039
552.140 21.2211
554.599 30.0155
555.600 12.706
558.415 40.6053
563.218 105.199
563.979 8.06155
570.735 17.3868
579.214 22.5994
584.441 13.4306
585.262 16.7686
587.421 18.9595
589.240 7.22212
594.446 10.0338
597.021 13.8415
601.164 21.8685
605.475 11.535
606.643 10.6073
612.934 32.6652
613.825 27.1292
615.379 14.9485
616.847 30.9688
619.428 14.47
622.749 15.7133
626.244 7.22241
626.963 9.46807
627.676 16.7618
629.131 17.5443
632.078 4.97791
633.317 23.4933
638.567 10.0428
640.458 11.7155
643.431 5.60696
644.373 22.971
645.274 14.0021
652.414 21.7094
655.146 11.1423
656.916 37.77
669.773 26.5558
672.146 54.9589
673.563 41.9625
680.460 1044.93
681.424 438.413
685.099 42.5575
686.089 9.73802
687.815 20.7331
689.565 12.3018
695.723 23.0949
698.418 300.862
699.266 666.868
700.206 52.9013
700.924 10.0249
703.794 16.2279
717.150 29.8988
718.353 6.66306
END IONS

BEGIN IONS
TITLE=File10693 Spectrum67 scans: 146
PEPMASS=297.24341 461768.21875
CHARGE=1+
RTINSECONDS=63
SCANS=146
91.121 5.5308
97.073 853.325
105.269 9.4885
109.250 50.6435
111.127 25.7445
113.212 595.646
115.139 13.4321
117.364 12.651
119.063 5.53455
123.927 16.7149
125.219 109.867
127.296 33.3399
128.961 6.65662
130.244 27.1886
131.109 31.1584
133.126 23.538
135.201 18.825
136.054 17.1973
137.415 14.4506
139.205 53.3861
141.094 147.368
143.276 8.35477
143.994 4.5052
145.181 8.36047
149.196 148.565
151.249 20.6159
152.208 13.8442
154.208 224.719
155.371 65.3976
157.090 114.01
159.049 30.8142
161.280 24.3407
163.267 45.075
165.188 117.126
167.235 175.393
169.276 6.09716
171.147 97.6222
173.339 73.7339
174.026 6.10277
175.034 6.12565
176.044 6.10078
177.214 250.378
178.126 41.8514
179.125 275.119
181.291 63.584
183.171 24.5847
185.194 723.446
187.153 79.2634
189.114 21.1312
191.154 111.276
193.334 36.4802
194.621 22.727
195.342 113.885
196.536 53.1447
197.332 260.097
198.105 17.9367
199.100 22.3549
202.029 19.4703
203.022 25.074
205.200 70.6534
206.769 37.6122
208.305 13.4317
209.237 107.174
210.397 44.052
211.205 123.59
212.239 7.25768
213.343 7.79795
216.482 24.0633
217.296 6.07384
219.227 32.9874
220.070 15.7935
221.342 155.902
223.234 103.376
224.352 35.1
229.610 11.1759
231.103 54.8288
233.062 65.6563
235.096 56.3948
236.258 302.232
237.214 39.5216
238.128 23.7181
238.862 7.77063
247.244 39.2347
249.245 1455.86
250.204 9.19958
251.141 25.1446
256.591 18.473
259.165 12.319
261.057 105.003
263.151 53.6224
265.210 202.071
265.820 5.91578
269.462 3.9576
273.336 31.4449
275.236 1415.89
275.921 19.8924
277.089 15.0159
278.024 33.9633
293.361 33.9362
294.212 13.222
END IONS

BEGIN IONS
TITLE=File10693 Spectrum68 scans: 147
PEPMASS=1435.63489 106000.67969
CHARGE=1+
RTINSECONDS=63
SCANS=147
461.750 3.91288
507.178 13.487
542.597 4.51809
587.186 15.1188
605.346 8.79837
673.568 19.658
727.514 7.14746
737.485 5.54004
749.484 15.1412
765.580 6.1217
779.427 7.85151
780.571 21.9215
781.455 18.5043
799.267 9.50123
809.501 28.6737
810.351 3.29251
817.457 115.18
818.967 8.15674
827.617 18.9291
828.887 7.22923
833.857 7.66002
836.758 5.02337
843.219 14.4986
851.423 18.7643
861.439 12.6734
863.346 28.0038
877.269 125.627
878.134 19.3005
878.789 17.7254
881.315 19.6891
900.395 5.73628
911.419 4.42501
917.730 21.99
918.950 63.3636
923.279 73.8116
924.356 11.1966
941.690 8.92953
942.834 17.421
947.098 9.38671
949.117 7.79239
950.138 6.10319
958.610 5.98788
959.937 4.98812
961.327 15.5551
965.443 13.8907
967.279 53.6218
985.930 16.1697
989.495 32.6684
991.114 5.54611
995.796 7.61178
1008.278 6.66917
1009.261 77.0204
1009.900 13.4239
1012.587 18.3115
1025.330 91.7405
1026.486 9.49421
1033.185 22.8345
1043.415 63.0298
1044.310 23.3634
1049.358 10.6317
1051.336 51.587
1052.381 21.5688
1061.322 48.8764
1062.442 45.4764
1067.500 76.6862
1068.438 6.67721
1070.459 49.1035
1073.719 12.2463
1075.023 110.952
1075.901 6.65058
1085.248 40.4115
1086.273 24.0104
1086.909 13.0402
1090.974 21.9643
1093.162 73.9019
1094.028 14.8717
1101.367 24.7274
1112.511 23.4654
1115.408 14.0162
1123.277 11.7618
1137.433 8.41881
1146.598 7.24958
1151.632 32.6905
1152.606 9.50201
1157.307 6.66827
1165.443 8.9292
1167.313 15.7189
1169.267 133.016
1170.159 46.9552
1187.282 123.863
1188.553 108.011
1189.330 6.66454
1193.895 6.85719
1194.562 7.35957
1202.175 18.3366
1204.916 21.6327
1205.594 60.2803
1206.642 46.3415
1211.095 64.12
1213.077 10.6277
1213.835 4.96902
1223.916 10.0639
1224.545 22.7927
1227.366 30.8236
1228.745 116.674
1229.460 182.55
1230.494 97.6318
1245.303 16.6798
1246.026 7.24203
1247.356 401.142
1248.469 78.0276
1255.745 17.5058
1258.147 5.5417
1265.256 51.8885
1266.369 25.977
1270.268 21.1859
1271.325 104.468
1272.164 5.53832
1273.381 80.4163
1274.518 42.0088
1286.935 5.91681
1289.202 271.3
1289.848 20.1773
1290.449 66.6098
1291.254 7.24713
1300.480 10.1491
1301.871 20.0379
1307.567 55.3075
1309.140 20.9379
1315.109 6.68469
1323.315 9.91507
1331.425 51.4739
1332.449 74.3588
1333.613 16.5552
1334.318 12.3167
1339.656 5.54157
1352.695 14.4213
1373.274 19.5287
1374.215 17.7916
1375.388 156.006
1376.572 57.9405
1379.520 7.05393
1387.968 5.0594
1391.369 70.2857
1393.304 334.645
1394.226 121.183
1394.830 37.0775
1401.443 7.03276
1412.856 35.7531
1413.789 68.5823
1416.069 14.1181
1417.127 97.8825
1417.731 52.6375
1418.401 15.1254
END IONS

BEGIN IONS
TITLE=File10693 Spectrum69 scans: 148
PEPMASS=957.50421 143197.93750
CHARGE=1+
RTINSECONDS=64
SCANS=148
335.099 11.189
407.422 10.0064
423.241 8.39364
435.085 16.2874
453.477 4.97648
454.882 16.0161
455.490 11.5341
464.379 21.6744
471.434 16.7741
493.605 10.6237
540.529 22.8391
541.347 19.1041
595.280 7.79784
613.262 22.6403
629.594 12.7436
634.105 7.24071
676.161 8.79672
720.304 4.41101
739.133 7.10369
747.322 29.6465
753.876 14.9283
758.674 16.2522
775.376 7.70033
809.234 20.8868
815.053 9.26686
822.996 19.5168
853.103 38.7013
857.678 17.4201
880.164 8.95358
893.222 7.79737
894.649 32.1991
895.755 18.7484
937.405 25.6461
939.972 8.92583
940.673 16.8398
END IONS

BEGIN IONS
TITLE=File10693 Spectrum70 scans: 150
PEPMASS=255.23294 1705626.37500
CHARGE=1+
RTINSECONDS=65
SCANS=150
83.177 12.0956
87.081 10.2098
91.253 8.32404
96.964 107.497
109.263 11.1526
110.958 18.844
112.755 40.8438
114.164 12.3792
114.948 24.9373
116.228 386.466
118.144 21.5134
127.373 12.0712
130.171 59.2322
131.101 9.26527
135.150 328.602
140.986 21.3312
144.951 33.4195
151.334 13.9859
153.178 33.9805
155.268 81.1116
157.107 172.523
162.271 12.0918
164.362 21.5116
165.300 13.0211
167.138 111.921
168.286 13.6296
171.277 19.5445
173.146 202.552
179.216 46.3767
181.234 13.7808
181.840 16.6089
183.216 27.7248
184.146 24.6821
185.235 25.0926
193.174 104.201
195.198 148.452
197.058 27.4792
198.371 12.6848
208.817 30.7203
209.500 63.5101
211.098 672.858
211.903 40.5884
213.083 55.8442
223.285 40.6957
224.399 13.9738
225.297 69.2443
226.143 35.9476
227.244 185.074
228.217 23.9487
236.711 166.722
237.340 1164.04
238.192 35.6575
240.210 43.8609
255.396 3406.11
END IONS

BEGIN IONS
TITLE=File10693 Spectrum71 scans: 151
PEPMASS=142.08772 152919.84375
CHARGE=1+
RTINSECONDS=65
SCANS=151
59.351 141.895
60.302 25.0796
70.133 17.8151
86.394 10.6168
96.144 36.0656
98.196 102.064
99.159 31.8687
100.126 76.2566
110.002 6.27764
112.130 8.68467
114.136 65.2113
115.250 5.54395
124.277 71.5363
127.212 13.2017
142.084 147.634
END IONS

BEGIN IONS
TITLE=File10693 Spectrum72 scans: 152
PEPMASS=431.11917 112721.44531
CHARGE=1+
RTINSECONDS=65
SCANS=152
137.950 18.6802
153.170 12.7181
154.350 4.4091
156.205 14.931
175.293 4.44178
176.069 18.4753
178.755 5.54148
180.066 18.9693
184.255 5.70827
184.956 8.16156
186.609 23.8809
187.440 7.79197
190.077 9.09441
201.910 6.69475
203.046 12.243
208.288 12.6492
209.359 6.10184
210.236 5.63302
214.242 19.6809
219.288 10.992
222.131 5.07253
223.276 6.10173
225.325 4.91516
226.241 16.2814
227.165 20.9458
233.276 42.628
240.114 31.4135
241.022 21.1089
245.209 3.3897
247.731 21.7157
252.165 8.8667
261.224 9.484
261.905 11.2777
267.088 19.5476
268.502 73.3171
269.232 90.1778
270.166 38.6389
274.304 17.9454
276.682 26.9145
277.342 11.1447
278.999 7.23509
279.903 25.8817
281.840 11.1964
282.477 5.53417
283.835 37.153
293.252 25.3838
295.817 35.1864
301.347 34.476
302.220 6.66048
303.414 7.74098
304.084 29.0416
305.922 8.36637
312.364 10.3715
313.980 17.3898
314.770 37.5604
315.424 26.6791
317.237 41.2578
318.370 18.3277
320.180 40.9996
329.960 43.5907
340.071 10.0536
342.022 36.6483
344.461 19.9654
345.311 28.267
347.346 23.4259
350.156 14.9745
350.946 9.489
357.194 29.6382
360.260 30.3148
364.298 8.85674
371.891 29.836
374.306 8.91898
375.104 4.40847
376.243 41.1159
385.262 11.1835
388.302 98.3837
388.946 18.5286
395.782 12.3057
402.156 12.7467
404.314 46.606
410.133 15.4594
413.360 14.5649
414.152 79.2825
414.848 12.2775
417.932 41.0601
422.323 12.903
END IONS

BEGIN IONS
TITLE=File10693 Spectrum73 scans: 154
PEPMASS=281.24844 1955193.75000
CHARGE=1+
RTINSECONDS=66
SCANS=154
109.304 10.0565
112.776 7.8088
113.407 6.11794
115.142 128.142
116.225 16.1368
117.274 26.2574
121.194 15.4735
124.765 31.641
127.140 49.9846
128.421 19.4751
130.222 547.737
131.218 28.786
135.203 6.1057
136.048 5.6392
136.960 47.504
139.180 6.1095
143.309 9.49402
145.192 361.245
147.280 10.6196
148.992 5.55338
151.269 13.6716
153.169 13.3113
154.048 8.92533
155.219 33.6313
157.104 84.6112
160.979 18.5115
163.325 43.0457
166.976 35.6719
168.029 20.6079
169.192 22.8336
170.106 4.9849
171.524 17.6505
173.107 22.0668
175.249 6.1151
177.226 10.0588
179.283 6.10428
181.218 24.3969
182.158 6.11834
183.234 44.06
183.957 20.5787
185.286 46.0705
186.291 7.59231
189.245 11.222
195.217 20.6507
197.069 24.1627
198.222 11.6216
199.079 13.5702
201.093 121.125
203.101 16.2708
207.197 23.2115
210.040 6.1005
211.115 131.795
212.081 25.0574
215.236 78.0818
216.150 6.13697
217.374 8.70652
219.106 15.0767
220.328 4.51184
221.175 74.9855
223.139 66.0728
225.133 17.7978
227.164 99.3091
233.460 24.4905
235.277 17.2155
237.227 146.81
239.245 835.204
240.268 36.518
241.312 62.9319
247.114 11.6235
249.102 5.54909
251.160 80.1313
252.282 10.6174
253.266 46.9673
254.582 122.145
255.210 544.26
256.238 21.8078
263.161 24.795
264.286 84.9866
265.249 1444.86
266.198 86.9199
267.500 328.894
268.153 6314.91
269.149 10.6128
274.899 14.5787
275.897 7.8031
283.316 338.9
END IONS

BEGIN IONS
TITLE=File10693 Spectrum74 scans: 155
PEPMASS=281.24844 1955193.75000
CHARGE=1+
RTINSECONDS=67
SCANS=155
97.067 78.9121
104.365 6.1129
113.079 198.295
114.098 32.1281
115.141 118.578
116.260 34.2351
124.490 3.95468
125.248 25.3529
126.877 6.66345
128.484 7.83503
129.138 5.54583
131.072 1332.37
131.692 4.41808
133.981 11.2216
136.219 20.6468
145.206 619.049
146.234 22.9623
148.280 3.8586
155.380 19.0235
156.354 7.81011
157.285 68.3091
158.156 21.5863
159.896 35.8113
164.145 119.732
167.128 4.97411
168.106 4.98375
169.195 37.5214
170.351 9.36719
172.279 21.7908
178.674 21.0139
179.327 34.0525
183.164 3.45653
186.043 3.56454
195.418 6.21206
196.927 21.1582
199.098 15.3695
201.098 17.4418
202.075 26.5589
203.755 11.7883
206.224 10.626
207.214 11.2872
212.025 27.4781
212.875 19.5126
213.752 33.3275
215.276 9.50255
217.247 83.9751
222.256 40.4386
223.080 18.3522
224.133 28.2488
227.141 28.8091
233.912 24.9816
237.006 8.94477
239.003 51.9876
240.223 195.198
241.218 50.0102
242.083 6.62632
242.867 9.49502
248.131 17.1662
253.255 8.39213
254.067 26.2382
255.111 24.8883
256.261 138.101
257.277 18.935
264.245 8.46645
266.139 518.493
267.252 150.208
268.268 173.631
269.173 1024.21
270.168 35.5892
284.174 47.8601
285.282 41.4225
287.205 10.4191
END IONS

BEGIN IONS
TITLE=File10693 Spectrum75 scans: 156
PEPMASS=242.17615 81410.05469
CHARGE=1+
RTINSECONDS=67
SCANS=156
89.067 13.3426
104.215 21.9866
108.822 6.71027
115.084 14.0564
115.891 18.5279
123.411 8.40448
127.049 4.97427
128.407 9.67492
131.240 88.4698
141.075 28.8849
144.333 12.1933
144.998 6.77117
152.062 18.5329
152.808 4.44882
158.489 6.70974
160.345 7.81539
162.369 14.9544
168.264 98.3126
169.131 10.0609
170.239 11.8606
172.093 12.9812
177.206 11.5618
181.170 1556.17
181.777 19.2217
186.204 13.8234
196.225 25.9952
197.640 61.7151
198.240 230.272
199.113 6.11984
210.306 30.0521
212.200 9.84412
212.972 5.54927
214.379 20.9728
224.205 268.751
225.220 1925.24
226.118 39.2035
242.348 13.4054
END IONS

BEGIN IONS
TITLE=File10693 Spectrum76 scans: 158
PEPMASS=113.03602 218764.45313
CHARGE=1+
RTINSECONDS=68
SCANS=158
69.157 68.1846
83.223 13.3127
85.156 254.437
95.079 904.54
END IONS

BEGIN IONS
TITLE=File10693 Spectrum77 scans: 159
PEPMASS=144.04579 108893.59375
CHARGE=1+
RTINSECONDS=69
SCANS=159
73.403 8.37284
82.156 12.2076
88.142 25.4293
97.949 14.4304
99.993 123.007
101.010 20.1755
102.201 74.4245
115.666 13.9317
117.227 16.0712
126.094 158.74
127.100 14.0282
128.841 6.74777
144.069 331.715
END IONS

BEGIN IONS
TITLE=File10693 Spectrum78 scans: 160
PEPMASS=399.25354 53525.65625
CHARGE=1+
RTINSECONDS=69
SCANS=160
155.331 10.0299
165.034 10.4209
175.333 7.69468
177.107 15.9434
178.322 8.82539
190.122 6.66583
191.257 10.0258
193.087 13.3448
193.937 23.2673
207.087 8.37493
208.202 6.68681
209.182 14.117
211.337 8.37943
217.573 5.01218
225.247 13.9778
231.153 11.7872
238.171 7.33104
241.316 12.1407
243.991 8.89056
244.820 10.1611
254.211 8.14167
258.289 25.3946
263.097 9.50764
268.006 25.4862
278.327 8.25263
279.159 6.12177
289.157 5.01128
292.269 3.2961
294.918 14.0339
297.068 18.9774
298.925 12.771
301.061 7.24115
303.332 17.5005
305.261 5.55559
309.809 21.9558
311.451 7.79785
315.228 14.0139
317.386 14.5733
324.561 9.4986
336.556 14.868
337.320 11.2488
339.486 7.33231
340.267 21.9321
341.147 21.7591
342.191 4.98764
353.239 17.9792
354.244 30.5994
355.169 92.3931
356.231 24.9689
366.272 86.2775
367.195 80.3611
369.072 16.0855
370.335 9.43753
371.416 21.7608
381.228 69.491
382.161 6.49126
383.258 25.7033
384.217 21.6801
392.349 20.3666
398.578 6.6188
END IONS

BEGIN IONS
TITLE=File10693 Spectrum79 scans: 162
PEPMASS=116.07213 1811381.25000
CHARGE=1+
RTINSECONDS=70
SCANS=162
57.402 11.0325
70.255 29.8414
71.205 41.8501
72.219 89.8891
74.233 21.33
86.325 9.87249
98.185 143.822
116.201 147.204
END IONS

BEGIN IONS
TITLE=File10693 Spectrum80 scans: 163
PEPMASS=115.00409 874419.93750
CHARGE=1+
RTINSECONDS=70
SCANS=163
59.412 5.56375
71.101 1554.24
71.845 2.4336
87.260 22.9145
97.129 53.8923
END IONS

BEGIN IONS
TITLE=File10693 Spectrum81 scans: 164
PEPMASS=164.07201 504343.59375
CHARGE=1+
RTINSECONDS=70
SCANS=164
72.119 118.6
100.223 6.69554
103.151 22.1568
119.476 5.61711
120.357 12.7892
121.068 10.0801
136.207 34.4113
147.163 3534.58
END IONS

BEGIN IONS
TITLE=File10693 Spectrum82 scans: 166
PEPMASS=115.00414 737950.50000
CHARGE=1+
RTINSECONDS=72
SCANS=166
73.337 7.2595
101.299 7.24548
END IONS

BEGIN IONS
TITLE=File10693 Spectrum83 scans: 167
PEPMASS=535.61609 111296.97656
CHARGE=1+
RTINSECONDS=72
SCANS=167
153.026 7.81578
154.127 21.1133
161.323 7.25334
167.209 24.4264
175.116 9.49638
179.132 6.67881
187.334 7.25488
193.149 15.1041
196.197 4.43254
197.264 7.10419
201.881 9.85982
204.546 6.67057
213.851 21.2905
215.180 9.95861
220.942 17.6355
222.996 11.2112
226.148 7.24909
227.167 22.2796
229.315 12.1138
235.708 14.9429
238.721 46.4174
239.330 7.60386
240.296 11.0358
241.039 7.24289
243.206 32.9495
244.393 6.72938
247.220 12.6704
249.273 25.6381
251.160 11.8548
252.140 203.369
252.980 55.0358
254.057 22.4239
255.382 63.5491
256.986 10.6403
258.309 11.0967
259.300 4.98675
264.643 32.3408
265.877 11.752
267.089 11.577
268.215 30.7143
273.156 23.0274
275.407 20.1647
279.216 26.797
280.901 27.0295
282.037 136.82
282.681 2.98882
283.318 18.3951
283.969 7.24227
286.265 7.26371
290.093 6.69885
291.240 27.9576
293.273 14.4957
294.879 19.5783
297.160 10.0785
298.334 8.38585
302.245 15.165
306.505 14.4087
307.129 26.8994
309.349 34.7415
310.247 12.9602
312.984 9.51405
314.634 24.0875
315.288 14.3962
315.996 5.5611
317.307 33.0952
319.438 25.5088
321.256 6.6987
325.324 28.8606
329.208 21.767
330.790 15.9531
331.395 52.4901
332.942 38.484
334.073 13.9112
335.177 8.39375
336.133 15.0445
337.186 24.7862
341.313 9.35729
342.086 14.0381
343.254 21.2089
344.300 56.4514
345.224 74.1971
349.802 15.4888
355.084 88.0657
357.974 5.62247
363.178 55.6958
363.993 39.5655
365.308 100.059
366.356 18.0163
367.258 31.5899
369.322 81.703
370.785 14.4504
371.996 45.9679
373.127 289.562
374.285 54.562
377.166 26.8288
377.938 11.2938
381.197 48.5759
382.450 14.2632
383.081 34.8161
385.148 24.1433
389.110 7.0957
390.259 26.329
391.078 61.6691
392.689 24.39
395.400 10.5167
399.063 48.8822
400.410 23.9392
402.984 61.8941
404.176 22.75
406.939 18.2102
409.333 8.37831
411.614 21.2362
413.000 37.1355
415.423 48.9829
416.110 4.04647
417.117 17.2847
418.266 5.01707
419.172 22.2457
420.042 46.0103
421.001 28.1242
422.287 15.1443
423.047 5.55004
423.855 11.0476
424.781 5.56279
425.391 28.4377
426.966 12.884
431.018 23.8391
431.962 16.9085
433.084 18.3533
435.057 6.1891
435.664 6.12407
437.077 155.392
437.756 6.61515
439.215 18.0799
441.061 37.5378
443.357 6.12838
445.138 33.0058
448.242 12.3415
450.060 6.68407
451.133 6.67881
453.214 32.1948
454.031 8.94633
460.095 5.00141
461.099 31.0333
461.747 26.9144
462.920 14.5975
464.059 12.9191
467.150 28.3748
470.330 51.2932
471.250 43.2979
473.407 112.227
474.209 24.1519
475.079 125.767
475.860 29.7286
477.080 15.3727
477.685 25.7993
484.309 6.11847
485.094 5.57928
488.917 10.0814
489.902 32.3571
491.161 186.958
492.086 174.457
492.829 7.795
493.498 10.6457
496.689 18.4887
498.909 57.5343
499.990 67.4129
501.289 16.6764
502.118 59.5689
503.091 272.104
504.238 62.2672
505.181 23.8631
505.794 6.48837
507.095 96.4934
507.989 61.0161
508.807 6.15615
510.179 5.0008
511.070 27.7541
511.908 12.3393
512.880 65.8861
517.239 277.457
518.142 88.3461
519.315 1194.64
520.086 1314.18
521.113 162.468
522.259 4.4362
526.315 13.661
535.182 21.8663
END IONS

BEGIN IONS
TITLE=File10693 Spectrum84 scans: 168
PEPMASS=229.04875 84393.67969
CHARGE=1+
RTINSECONDS=72
SCANS=168
79.244 33.5884
85.188 148.058
89.242 8.73552
97.017 398.22
99.923 5.04465
103.118 23.7006
104.189 16.2986
113.158 30.4363
114.215 3.86596
114.974 30.9219
116.289 60.3337
118.003 24.1077
122.883 13.421
125.194 46.8324
127.251 58.3215
129.270 26.4981
130.285 298.117
131.105 1667.45
131.714 4.52591
135.135 20.9938
137.307 21.224
139.423 3.91256
140.958 112.116
145.119 90.0556
147.011 208.044
149.172 18.291
153.066 18.1788
155.244 61.3078
157.170 19.4483
161.304 6.11714
167.166 251.033
168.230 73.5875
169.218 39.5078
171.063 43.9837
173.233 6.68539
174.287 17.3897
181.197 16.5543
182.327 17.7996
183.126 211.737
185.141 842.557
186.280 23.8382
187.176 26.999
197.176 91.3649
198.695 47.4404
199.306 106.167
200.148 13.4634
201.133 155.57
209.212 105.455
211.187 1125.93
212.198 143.686
213.994 146.992
228.690 12.2458
229.364 13.7712
END IONS
