# Supplementary material for: A Metabolic Profiling Strategy for the Dissection of Plant Defense against Fungal Pathogens
Source: PLoS One. 2014 Nov 4;9(11):e111930. doi: 10.1371/journal.pone.0111930 (PMC4219818; doi:10.1371/journal.pone.0111930)
Supplement: Data Set S5 — Data set for the visualization of identified signatory metabolites within the global metabolome of soybean using the cellular overview tool of SoyCyc. Kegg identifiers for metabolites (first column), and relative composition of metabolites in control (second column) and infected by Rhizoctonia solani soybean seedlings (third column), at 48 h post-inoculation are displayed. (TXT) [file pone.0111930.s011.txt]

C00022	0.035353152	0.159973422
C00025	1.129872914	1.204470643
C00026	0.53234707	0.214374798
C00031	0.032340289	0.041649133
C00037	0.001309143	0.000720833
C00042	0.001960282	0.001639466
C00065	0.005618717	0.006852379
C00072	0.035353152	0.159973422
C00074	0.237676054	0.100890164
C00077	0.009793863	0.01421353
C00078	0.002001496	0.005158238
C00079	0.00429074	0.030302118
C00093	0.271670355	0.102043622
C00095	0.09073332	0.11858696
C00122	0.072402758	0.032449756
C00123	0.002142881	0.004245091
C00135	0.029398334	0.023084861
C00137	0.012230382	0.020458901
C00141	0.0014932	0.016555017
C00148	0.033185199	0.129021293
C00149	0.0026863	0.00208408
C00153	0.337029542	0.083419866
C00155	0.342491816	0.75099485
C00168	0.150982141	0.025076657
C00180.	0.001109908	0.000784638
C00183	0.027822072	0.043304747
C00186	0.004279395	0.003515798
C00188	0.000252023	9.89408E-05
C00209	0.017134483	0.019220354
C00246	0.028189554	0.034320246
C00248	0.011438913	0.056720201
C00250	0.037061312	0.094056179
C00255	0.048838019	0.132904583
C00256	0.073796346	0.223364286
C00257	0.005334704	0.007574161
C00258	0.000668579	0.00090577
C00295	0	0.003092901
C00296	0.269386411	0.406554882
C00296	21.46003148	11.16827984
C00299	1.285000702	2.216953444
C00310	1.746138617	3.046311998
C00319	0.005605177	0.000998631
C00322	1.746138617	3.046311998
C00334	0.00131661	0.001763912
C00346	0.241274518	0.128089134
C00364	0.071403765	0.000282894
C00383	0.037784643	0.036157678
C00385	0	0.27343594
C00387	0.167606951	0.045251968
C00407	0.015464637	0.025479015
C00408	0.000485625	0.000622457
C00418	0.269386411	0.406554882
C00423	0.628073118	0.386947794
C00429	28.43889681	18.15694432
C00438	0.073796346	0.223364286
C00441	0.337029542	0.083419866
C00463	0.015285152	0.005615878
C00475	0.021250277	0.080231693
C00483	0.006331882	0.054031202
C00486	0.042469845	0.00055121
C00499	14.19263989	24.95305702
C00511	0.031172958	0.072797162
C00517	0.005605177	0.000998631
C00544	0.000835171	0.001034049
C00568	0.000809936	0.016903777
C00590	0.009296996	0.005292638
C00637	0.018578638	0.051077102
C00644	0.00016122	0.07592579
C00689	0.003456912	0
C00712	0.000590016	0.000354043
C00729	0.047567455	0.00625045
C00774	0.001063282	0.041810307
C00803	0.001673902	0.000774011
C00805	3.391670455	6.600664485
C00859	0	0.005267119
C00944	0.985212884	1.578473506
C00956	0.001450906	0.003043943
C01031	0.003849217	0
C01041	0.035353152	0.159973422
C01069	0.046273859	0.073850246
C01107	0.108242752	0.054477958
C01112	0.147243382	0.012859868
C01115	1.746138617	3.046311998
C01120	0	0.003582866
C01125	0.219991801	0.269199788
C01134	0	0.003103109
C01175	0.82140227	1.179693408
C01180	0.033185199	0.129021293
C01187	0.269386411	0.406554882
C01234	1.129872914	1.204470643
C01563	0.001216057	0.000787221
C01590	0.020843389	0.005649904
C01595	0.063017713	0.03343714
C01712	0.001334663	0.000723178
C01796	0.010786739	0.009550282
C01852	0.011438913	0.056720201
C01879	0.00131183	0.000766359
C01909	0.125527313	0.595821077
C01957	0.507297515	0.279936723
C02165	0.002707046	0.011077695
C02336	0.011431237	0.064544325
C02350	14.11412211	24.78944799
C02394	0.009296996	0.005292638
C02495	0.488146033	1.790461428
C02504	0.270319181	0.528748296
C02518	0.022087083	0.164648501
C02637	0.985212884	1.578473506
C02642	15.69480822	10.77085555
C02656	0.012030052	0.045803178
C02657	0.003120751	0
C02693	0.099334296	0.276009955
C02920	0.002896684	0.051100235
C03090	0.009102623	0.002069918
C03340	0	0.004459018
C03448	0.16830557	0.39483146
C03451	0.004662778	0
C03582	0.009312528	0.06296014
C03582	0.001063282	0.041810307
C03619	0.001477846	0.051220008
C03662	0.033821566	0
C03972	0.002779119	0.010182076
C04076	0.00715124	0.048955624
C04145	0.65833186	0.113027735
C04236	0.00627221	0.054693993
C04271	0.001063282	0.041810307
C04281	1.129872914	1.204470643
C04332	0.003849217	0
C04353	0.010022484	0.028295452
C04593	0.15551038	0.047833815
C04640	0.520783526	0.280981731
C04698	0.006917088	0
C04717	0.030249429	0.109320742
C04732	0.033299521	0.119985171
C05309	0.219991801	0.269199788
C05422	0.003120751	0
C05527	0.00317449	0
C05619	0.001477846	0.051220008
C05817	0.003297324	0.007694825
C05838	0	0.006645144
C05851	0	0.003033357
C05852	0.003120751	0
C05853	0.304831688	0.416020725
C06054	0.237676054	0.100890164
C06095	0.011728602	0.327271223
C06424	2.344927348	1.359493382
C06427	0.00621847	0.019477792
C06427	0.00621847	0.019477792
C07345	0.933030434	0.618699934
C07351	0.00322823	0.017198096
C08280	0	0.013359397
C08287	0.00429074	0.030302118
C08287	0.19773966	0.31772329
C08491	0.163065933	0.552931789
C08497	0.030249429	0.109320742
C09665	0.040945936	0.004032
C09762	0.001063282	0.041810307
C10205	0.054879914	0.279017793
C10208	0.173986331	1.016008283
C10498	0.001497039	0.076485506
C10529	0.001497039	0.076485506
C11389	0.015476486	0.134736369
C11512	0.030203722	0.163700896
C11535	0.665203523	0.440326709
C11872	0.048876404	0.024207311
C11874	0.038428472	0.016070851
C11875	0.005479235	0
C11875	0.021319371	0.005032344
C12125	0.023065916	0.005313053
C14162	0.003058817	0.077058462
C14516	0.000809936	0.016903777
C14710	0.046396162	0.311996494
C15503	0.000157381	0.008038481
C15556	0.147243382	0.012859868
C15603	0.219991801	0.269199788
C15783	0.008997588	0
C15789	0.256140109	0
C15803	0.010172188	0.032618369
C15971	0.021773625	0.125577097
C15999	0.033185199	0.129021293
C16187	0.00205363	0.008019767
C16190	0.023065916	0.005313053
C16197	0.001182277	0.084387886
C16229	0.189260277	0.536776569
C16230	0.067072492	0.019154859
C16310	0.373303084	0.731489605
C16311	0.017242818	0.053087998
C16426	0.004529597	0
C16666	0.05982782	0.189156935
C19418	1.063553477	0.589112007
C19616	1.037985645	0.572152282
C19617	0.039303032	0.109027318
C19621	0.008603195	0
C19622	0.037449882	0.016477414
C20406	0.263908028	0.145892903
